# Supplementary material for: Metabolic changes and propensity for inflammation, fibrosis, and cancer in livers of mice lacking lysosomal acid lipase
Source: J Lipid Res. 2023 Aug 16;64(9):100427. doi: 10.1016/j.jlr.2023.100427 (PMC10482749; doi:10.1016/j.jlr.2023.100427)
Supplement: Supplemental Table S2 [file mmc3.xlsx]

## Sheet: Tab summary
		Supplementary table 2		Containing data from Figure 4
		Sub-dataset	Description
		Tab1	Protein matrix exported from perseus with clusters of significantly upregulated proteins in Lal-/- (Cluster-712) and WT (Cluster-705) livers
		Tab2	Proteins annotated to UniProt keyword Inflammatory response (KW-0395) (Downloaded 20.02.2023)
		Tab3	Significantly upregulated proteins in Lal-/- (Cluster-712) and WT (Cluster-705) livers annotated to Inflammatory response (KW-0395)
		Tab4	Proteins annotated to UniProt keyword Immunity (KW-0391) (Downloaded 20.02.2023)
		Tab5	Significantly upregulated proteins in Lal-/- (Cluster-712) and WT (Cluster-705) livers annotated to Immunity (KW-0391)
		Tab6	Proteins annotated to UniProt keyword Autophagy (KW-0072) (Downloaded 08.02.2023)
		Tab7	Significantly upregulated proteins in Lal-/- (Cluster-712) and WT (Cluster-705) livers annotated to Autophagy (KW-0072)
		Tab8	Proteins annotated to UniProt keyword Apoptosis (KW-0053) (Downloaded 20.02.2023)
		Tab9	Significantly upregulated proteins in Lal-/- (Cluster-712) and WT (Cluster-705) livers annotated to Apoptosis (KW-0053)

## Sheet: Tab1
Lal_WT24	Lal_WT25	Lal_WT26	Lal_WT27	Lal_WT28	Lal_-/-29	Lal_-/-30	Lal_-/-31	Lal_-/-32	Lal_-/-33	Lal_-/-34	C: Only identified by site	C: Reverse	C: Potential contaminant	C: matrix68	C: Cluster	C: GOBP name	C: GOMF name	C: GOCC name	C: KEGG name	C: Keywords	C: Pfam	C: Interpro name	N: Peptides	N: Razor + unique peptides	N: Unique peptides	N: Sequence coverage [%]	N: Unique + razor sequence coverage [%]	N: Unique sequence coverage [%]	N: Mol. weight [kDa]	N: Q-value	N: Score	N: Intensity	N: MS/MS count	T: Protein IDs	T: Majority protein IDs	T: Protein names	T: Gene names	T: id
15.7192	15.525	15.3935	15.4141	15.2599	13.3014	12.7205	12.8681	11.8823	13.3153	13.7258				+	Cluster -705	amine metabolic process;asparagine metabolic process;aspartate family amino acid metabolic process;carboxylic acid metabolic process;catabolic process;cellular amine metabolic process;cellular amino acid metabolic process;cellular ketone metabolic process;cellular lipid metabolic process;cellular metabolic process;cellular nitrogen compound metabolic process;cellular process;lipid catabolic proce…	1-alkyl-2-acetylglycerophosphocholine esterase activity;asparaginase activity;carboxylic ester hydrolase activity;catalytic activity;hydrolase activity;hydrolase activity, acting on carbon-nitrogen (but not peptide) bonds;hydrolase activity, acting on carbon-nitrogen (but not peptide) bonds, in linear amides;hydrolase activity, acting on ester bonds;lipase activity;lysophospholipase activity;phos…			ANKrepeat;Completeproteome;Hydrolase;Lipiddegradation;Lipidmetabolism;Referenceproteome;Repeat	Ank_2;Asparaginase	Ankyrin_rpt;Ankyrin_rpt-contain_dom;AsnASEI;Asparaginase/glutaminase;Asparaginase/glutaminase_AS2;L-asparaginase_C;L-asparaginase_N	11	11	11	25.7	25.7	25.7	60.594	0	72.305	7432000	141	A0JNU3	A0JNU3	60 kDa lysophospholipase;L-asparaginase;Platelet-activating factor acetylhydrolase	Aspg	1
12.7529	11.868	11.8745	12.2875	12.6981	18.1942	18.3854	17.8638	18.1555	18.7634	17.8909				+	Cluster -712			cell part;integral to membrane;intrinsic to membrane;membrane part		Completeproteome;Glycoprotein;Membrane;Referenceproteome;Signal;Transmembrane;Transmembranehelix	MACPF	MACPF	13	13	13	23	23	23	78.39	0	59.031	6079000	70	A1L314	A1L314	Macrophage-expressed gene 1 protein	Mpeg1	2
13.267	13.5348	13.4736	13.3756	13.7983	13.1321	13.209	13.6249	13.2426	13.0751	13.0532						biological regulation;cellular component organization;cellular component organization at cellular level;cellular component organization or biogenesis;cellular component organization or biogenesis at cellular level;cellular macromolecule metabolic process;cellular membrane organization;cellular metabolic process;cellular process;cellular response to stimulus;endomembrane system organization;endoso…	ARF guanyl-nucleotide exchange factor activity;binding;enzyme regulator activity;GABA receptor binding;GTPase regulator activity;guanyl-nucleotide exchange factor activity;nucleoside-triphosphatase regulator activity;protein binding;protein kinase A binding;protein kinase A regulatory subunit binding;receptor binding;small GTPase regulator activity	asymmetric synapse;axonemal microtubule;axoneme part;cell junction;cell part;cell projection;cell projection part;cytoplasmic membrane-bounded vesicle;cytoplasmic part;cytoplasmic vesicle;cytoskeletal part;cytosol;dendritic spine;endosome;Golgi apparatus part;Golgi membrane;intracellular membrane-bounded organelle;intracellular organelle;intracellular organelle part;intracellular part;macromolecu…		Acetylation;Celljunction;Cellprojection;Completeproteome;Cytoplasm;Cytoplasmicvesicle;Cytoskeleton;Endosome;Golgiapparatus;Guanine-nucleotidereleasingfactor;Membrane;Phosphoprotein;Proteintransport;Referenceproteome;Synapse;Transport	DUF1981;Sec7	ARM-like;ARM-type_fold;DUF1981_Sec7_assoc;Sec7_alpha_orthog;Sec7_dom	16	16	9	13.6	13.6	7.8	202.24	0	95.066	1368500	63	A2A5R2	A2A5R2	Brefeldin A-inhibited guanine nucleotide-exchange protein 2	Arfgef2	3
15.7851	15.9766	15.978	16.0494	16.2648	15.85	15.6039	15.6307	15.6164	14.7289	15.2911							aspartic-type endopeptidase activity;aspartic-type peptidase activity;catalytic activity;endopeptidase activity;hydrolase activity;peptidase activity;peptidase activity, acting on L-amino acid peptides			Completeproteome;Phosphoprotein;Referenceproteome	Asp_protease;ubiquitin	Peptidase_aspartic_DDI1-type;Peptidase_aspartic_dom;Ubiquitin-like;Ubiquitin-rel_dom	13	13	13	48.4	48.4	48.4	44.59	0	194.15	11203000	258	A2ADY9;Q9DAF3	A2ADY9	Protein DDI1 homolog 2	Ddi2	5
15.5389	15.7056	15.6577	15.7868	15.6327	14.654	14.3922	13.7015	14.3667	14.3362	14.4637				+	Cluster -705	anatomical structure homeostasis;biological regulation;carbohydrate metabolic process;carbohydrate phosphorylation;cellular carbohydrate metabolic process;cellular homeostasis;cellular metabolic process;cellular process;homeostatic process;metabolic process;neuron homeostasis;phosphate-containing compound metabolic process;phosphorus metabolic process;phosphorylation;primary metabolic process;reg…	catalytic activity;kinase activity;phosphotransferase activity, alcohol group as acceptor;transferase activity;transferase activity, transferring phosphorus-containing groups	cell part;cytoplasm;intracellular part		Alternativesplicing;Completeproteome;Kinase;Referenceproteome;Transferase	FGGY_C;FGGY_N	Carb_kinase_FGGY;Carb_kinase_FGGY_C;Carb_kinase_FGGY_N;Carb_kinase_FGGY-rel	21	21	21	51.8	51.8	51.8	60.336	0	121.11	11762000	353	A2AJL3	A2AJL3	FGGY carbohydrate kinase domain-containing protein	Fggy	6
15.7139	16.4029	16.2945	16.1421	15.6898	16.2467	15.5683	16.4111	15.6225	14.8385	12.79						acyl-CoA metabolic process;carboxylic acid metabolic process;cellular ketone metabolic process;cellular lipid metabolic process;cellular metabolic process;cellular process;coenzyme metabolic process;cofactor metabolic process;fatty acid metabolic process;lipid metabolic process;metabolic process;monocarboxylic acid metabolic process;organic acid metabolic process;oxoacid metabolic process;primary…	catalytic activity;hydrolase activity;hydrolase activity, acting on ester bonds;N-acyltransferase activity;thiolester hydrolase activity;transferase activity;transferase activity, transferring acyl groups;transferase activity, transferring acyl groups other than amino-acyl groups	cell part;cytoplasmic part;intracellular membrane-bounded organelle;intracellular organelle;intracellular part;membrane-bounded organelle;microbody;organelle;peroxisome		Acyltransferase;Alternativesplicing;Completeproteome;Fattyacidmetabolism;Lipidmetabolism;Peroxisome;Referenceproteome;Transferase	Bile_Hydr_Trans;BAAT_C	AB_hydrolase;Acyl-CoA_thioEstase_long-chain;BAAT_C;Thio_Ohase/aa_AcTrfase	9	3	3	32	11.3	11.3	46.07	0	12.127	2539900	50	A2AKK5	A2AKK5	Acyl-coenzyme A amino acid N-acyltransferase 1	Acnat1	7
13.9188	13.7525	13.4709	13.5411	13.7229	14.1808	13.8541	13.8309	13.6254	13.1787	13.9311						cellular macromolecule metabolic process;cellular metabolic process;cellular process;cellular protein metabolic process;macromolecule metabolic process;macromolecule modification;metabolic process;primary metabolic process;protein metabolic process;protein modification by small protein conjugation;protein modification by small protein conjugation or removal;protein modification process;protein ub…	acid-amino acid ligase activity;binding;catalytic activity;cation binding;ion binding;ligase activity;ligase activity, forming carbon-nitrogen bonds;metal ion binding;small conjugating protein ligase activity;transition metal ion binding;ubiquitin-protein ligase activity;zinc ion binding	cell part;centrosome;cytoplasm;cytoplasmic part;cytoskeletal part;integral to membrane;intracellular non-membrane-bounded organelle;intracellular organelle;intracellular organelle part;intracellular part;intrinsic to membrane;membrane;membrane part;microtubule organizing center;non-membrane-bounded organelle;nuclear part;nucleoplasm;organelle;organelle part		Acetylation;Alternativesplicing;Calmodulin-binding;Completeproteome;Cytoplasm;Cytoskeleton;Ligase;Membrane;Metal-binding;Nucleus;Phosphoprotein;Referenceproteome;Transmembrane;Transmembranehelix;Ublconjugationpathway;Zinc;Zinc-finger	E3_UbLigase_R4;zf-UBR	ARM-type_fold;E3_Ub_ligase_UBR4;WD40_repeat_dom;Znf_N-recognin	19	19	19	5.3	5.3	5.3	572.28	0	54.624	2030600	63	A2AN08	A2AN08	E3 ubiquitin-protein ligase UBR4	Ubr4	11
17.9024	17.5535	17.7114	17.7816	18.136	16.4436	16.2906	16.1554	16.8989	16.43	16.6224				+	Cluster -705	amine biosynthetic process;amine metabolic process;biosynthetic process;cellular amine metabolic process;cellular biogenic amine biosynthetic process;cellular biogenic amine metabolic process;cellular biosynthetic process;cellular metabolic process;cellular nitrogen compound biosynthetic process;cellular nitrogen compound metabolic process;cellular process;metabolic process;nitrogen compound meta…	agmatinase activity;binding;catalytic activity;cation binding;hydrolase activity;hydrolase activity, acting on carbon-nitrogen (but not peptide) bonds;hydrolase activity, acting on carbon-nitrogen (but not peptide) bonds, in linear amidines;ion binding;metal ion binding	cell part;cytoplasmic part;extracellular membrane-bounded organelle;extracellular organelle;extracellular region part;extracellular vesicular exosome;intracellular membrane-bounded organelle;intracellular organelle;intracellular part;membrane-bounded organelle;membrane-bounded vesicle;mitochondrion;organelle;vesicle	Arginine and proline metabolism	Acetylation;Completeproteome;Hydrolase;Manganese;Metal-binding;Mitochondrion;Putrescinebiosynthesis;Referenceproteome;Spermidinebiosynthesis;Transitpeptide	Arginase	Agmatinase-rel;Ureohydrolase;Ureohydrolase_domain	12	12	12	46.9	46.9	46.9	38.255	0	215.67	22508000	250	A2AS89	A2AS89	Agmatinase, mitochondrial	Agmat	13
18.6108	18.3088	18.1743	18.5528	18.4439	18.4518	18.3525	18.0217	18.5116	18.5972	18.264						anatomical structure development;anatomical structure formation involved in morphogenesis;anterior/posterior pattern specification;developmental process;heart development;organ development;pattern specification process;regionalization;segmentation;somitogenesis	adenyl nucleotide binding;adenyl ribonucleotide binding;ankyrin binding;ATP binding;binding;catalytic activity;cation binding;cytoskeletal protein binding;ion binding;kinase activity;metal ion binding;nucleotide binding;phosphotransferase activity, alcohol group as acceptor;protein binding;protein kinase activity;protein serine/threonine kinase activity;purine nucleotide binding;purine ribonucleo…	cell part;cytoplasm;intracellular membrane-bounded organelle;intracellular organelle;intracellular part;membrane-bounded organelle;nucleus;organelle		Alternativesplicing;ATP-binding;Calcium;Calmodulin-binding;Coiledcoil;Completeproteome;Cytoplasm;Directproteinsequencing;Disulfidebond;Immunoglobulindomain;Isopeptidebond;Kelchrepeat;Kinase;Magnesium;Metal-binding;Nucleotide-binding;Nucleus;Phosphoprotein;Referenceproteome;Repeat;Serine/threonine-proteinkinase;TPRrepeat;Transferase;Ublconjugation;WDrepeat	fn3;I-set;Pkinase;PPAK;Titin_Z	FN3_dom;Ig_I-set;Ig_sub;Ig_sub2;Ig-like_dom;Ig-like_fold;Kinase-like_dom;PPAK_motif;Prot_kinase_dom;Ser/Thr_dual-sp_kinase;Titin_Z;Tyr_kinase_AS	14	14	14	0.5	0.5	0.5	3906.4	0.00057587	3.4223	17414000	25	A2ASS6	A2ASS6	Titin	Ttn	15
13.4135	13.4808	13.9181	14.0741	13.8535	12.2473	11.3832	12.7392	12.3046	11.8764	12.8806				+	Cluster -705	adipose tissue development;anatomical structure development;ATP metabolic process;calcium ion transmembrane transport;calcium ion transport;camera-type eye development;cation transport;cellular metabolic process;cellular nitrogen compound metabolic process;cellular process;cellular respiration;developmental process;divalent inorganic cation transport;divalent metal ion transport;energy derivation…	binding;calcium ion binding;cation binding;ion binding;metal ion binding	cell part;cytoplasmic part;extracellular membrane-bounded organelle;extracellular organelle;extracellular region part;extracellular vesicular exosome;integral to membrane;intracellular membrane-bounded organelle;intracellular organelle;intracellular organelle part;intracellular part;intrinsic to membrane;membrane;membrane part;membrane-bounded organelle;membrane-bounded vesicle;mitochondrial inne…		Alternativesplicing;Calcium;Completeproteome;Membrane;Metal-binding;Mitochondrion;Mitochondrioninnermembrane;Referenceproteome;Repeat;Transmembrane;Transmembranehelix;Transport	EF-hand_7;Mito_carr	EF_hand_dom;EF-hand-dom_pair;Graves_DC;Mit_carrier;Mitochondrial_sb/sol_carrier;Mt_carrier_dom	8	8	8	22.6	22.6	22.6	52.62	0	26.304	1488700	56	A2ASZ8	A2ASZ8	Calcium-binding mitochondrial carrier protein SCaMC-2	Slc25a25	16
15.6238	13.2494	14.5267	14.584	15.6651	14.8559	14.5118	13.6407	15.1853	13.7077	15.0269						acetyl-CoA catabolic process;acetyl-CoA metabolic process;alcohol catabolic process;alcohol metabolic process;carbohydrate catabolic process;carbohydrate metabolic process;catabolic process;cell differentiation;cellular carbohydrate catabolic process;cellular carbohydrate metabolic process;cellular catabolic process;cellular developmental process;cellular metabolic process;cellular process;coenzy…	binding;catalytic activity;coenzyme binding;cofactor binding;oxidoreductase activity;oxidoreductase activity, acting on the aldehyde or oxo group of donors;oxidoreductase activity, acting on the aldehyde or oxo group of donors, disulfide as acceptor;oxoglutarate dehydrogenase (succinyl-transferring) activity;thiamine pyrophosphate binding;vitamin binding	cell part;cytoplasmic part;intracellular membrane-bounded organelle;intracellular organelle;intracellular part;macromolecular complex;membrane-bounded organelle;mitochondrion;organelle;oxoglutarate dehydrogenase complex;protein complex		Completeproteome;Glycolysis;Mitochondrion;Oxidoreductase;Referenceproteome;Thiaminepyrophosphate;Transitpeptide	E1_dh;Transket_pyr	2oxoglutarate_DH_E1;DH_E1;THDP-binding;Transketolase-like_Pyr-bd	25	25	25	42.8	42.8	42.8	102.79	0	239.83	8256300	280	A2ATU0	A2ATU0	Probable 2-oxoglutarate dehydrogenase E1 component DHKTD1, mitochondrial	Dhtkd1	17
19.9202	21.1301	20.5237	20.5157	20.0584	12.1153	12.5406	12.4642	11.7421	11.6952	13.171				+	Cluster -705	aerobic respiration;anatomical structure morphogenesis;behavior;biological regulation;carbohydrate homeostasis;cell part morphogenesis;cell surface receptor linked signaling pathway;cellular component morphogenesis;cellular component organization;cellular component organization at cellular level;cellular component organization or biogenesis;cellular component organization or biogenesis at cellula…	binding;catalytic activity;insulin-activated receptor activity;kinase activity;molecular transducer activity;odorant binding;pheromone binding;phosphotransferase activity, alcohol group as acceptor;protein kinase activity;protein tyrosine kinase activity;receptor activity;signal transducer activity;signaling receptor activity;transferase activity;transferase activity, transferring phosphorus-cont…	cell part;cytoplasmic part;cytosol;extracellular region;extracellular region part;extracellular space;intracellular membrane-bounded organelle;intracellular organelle;intracellular part;membrane-bounded organelle;nucleus;organelle		3D-structure;Allergen;Completeproteome;Disulfidebond;Pheromone-binding;Referenceproteome;Secreted;Signal;Transport	Lipocalin	Calycin;Calycin-like;Lipocalin;Lipocalin_CS;Lipocln_cytosolic_FA-bd_dom;Maj_urinary	17	17	1	78.5	78.5	6.6	20.762	0	323.31	174760000	689	A2BIM8;P02762;P04938;B5X0G2;P11591	A2BIM8	Major urinary protein 6;Major urinary proteins 11 and 8;Major urinary protein 17	Mup9;Mup6;Mup8;Mup17	19
17.416	17.139	17.1666	17.3441	17.1684	17.0004	17.1287	16.4494	17.2231	16.8995	17.3614								extracellular membrane-bounded organelle;extracellular organelle;extracellular region part;extracellular vesicular exosome;membrane-bounded organelle;membrane-bounded vesicle;organelle;vesicle		Alternativesplicing;Completeproteome;Referenceproteome;Repeat;TPRrepeat		TPR-like_helical_dom	23	23	23	64.9	64.9	64.9	52.223	0	217.55	46418000	593	A3KMP2	A3KMP2	Tetratricopeptide repeat protein 38	Ttc38	21
13.6249	13.4173	13.4085	13.3775	13.7696	11.9396	13.3531	11.9876	13.2829	11.6306	12.2629							binding;catalytic activity;cation binding;endopeptidase activity;hydrolase activity;ion binding;metal ion binding;metalloendopeptidase activity;metallopeptidase activity;peptidase activity;peptidase activity, acting on L-amino acid peptides	cell part;cytoplasmic part;intracellular membrane-bounded organelle;intracellular organelle;intracellular organelle lumen;intracellular organelle part;intracellular part;membrane-bounded organelle;membrane-enclosed lumen;mitochondrial matrix;mitochondrial part;mitochondrion;organelle;organelle lumen;organelle part		Acetylation;Calcium;Cobalt;Completeproteome;Hydrolase;Iron;Magnesium;Manganese;Metal-binding;Metalloprotease;Mitochondrion;Protease;Referenceproteome;Transitpeptide;Zinc	Peptidase_M3	MetalloPept_cat_dom;Neurolysin/TOP_dom2;Neurolysin/TOP_N;Pept_M3A_M3B	7	7	7	12.9	12.9	12.9	80.851	0	18.22	693420	19	A6H611	A6H611	Mitochondrial intermediate peptidase	Mipep	24
15.1304	15.1937	15.1698	15.1119	15.3251	15.5485	15.8107	17.523	15.3122	16.714	15.342						acute inflammatory response;acute-phase response;amine metabolic process;aminoglycan metabolic process;carbohydrate metabolic process;defense response;glycosaminoglycan metabolic process;hyaluronan metabolic process;inflammatory response;macromolecule metabolic process;metabolic process;nitrogen compound metabolic process;polysaccharide metabolic process;primary metabolic process;response to chem…	endopeptidase inhibitor activity;endopeptidase regulator activity;enzyme inhibitor activity;enzyme regulator activity;peptidase inhibitor activity;peptidase regulator activity;serine-type endopeptidase inhibitor activity	blood microparticle;cell part;cytoplasm;extracellular membrane-bounded organelle;extracellular organelle;extracellular region part;extracellular vesicular exosome;intracellular part;membrane;membrane-bounded organelle;membrane-bounded vesicle;organelle;plasma membrane;vesicle		Acutephase;Alternativesplicing;Coiledcoil;Completeproteome;Disulfidebond;Glycoprotein;Proteaseinhibitor;Referenceproteome;Secreted;Serineproteaseinhibitor;Signal	ITI_HC_C;VIT;VWA	ITI_HC_C;VIT;VWF_A	19	19	17	24.6	24.6	22.7	104.66	0	101.27	7270300	159	A6X935	A6X935	Inter alpha-trypsin inhibitor, heavy chain 4	Itih4	27
13.6323	13.4392	13.6669	11.7554	14.0829	12.4826	12.1205	12.5291	13.1378	11.5108	12.0983						alcohol metabolic process;amine biosynthetic process;amine metabolic process;anatomical structure development;biosynthetic process;cellular amine metabolic process;cellular biogenic amine biosynthetic process;cellular biogenic amine metabolic process;cellular biosynthetic process;cellular lipid metabolic process;cellular metabolic process;cellular nitrogen compound biosynthetic process;cellular n…	adenyl nucleotide binding;adenyl ribonucleotide binding;ATP binding;binding;catalytic activity;ethanolamine kinase activity;kinase activity;nucleotide binding;phosphotransferase activity, alcohol group as acceptor;purine nucleotide binding;purine ribonucleoside triphosphate binding;purine ribonucleotide binding;ribonucleotide binding;transferase activity;transferase activity, transferring phospho…		Glycerophospholipid metabolism	Alternativesplicing;ATP-binding;Completeproteome;Kinase;Lipidbiosynthesis;Lipidmetabolism;Nucleotide-binding;Phospholipidbiosynthesis;Phospholipidmetabolism;Referenceproteome;Transferase		Kinase-like_dom	4	4	4	12.5	12.5	12.5	44.567	0	10.425	721400	23	A7MCT6	A7MCT6	Ethanolamine kinase 2	Etnk2	28
17.2272	16.5572	16.5453	16.7014	16.6145	15.7597	15.7002	15.4626	15.9242	15.1532	16.1606							2 iron, 2 sulfur cluster binding;binding;cation binding;ion binding;iron-sulfur cluster binding;metal cluster binding;metal ion binding	cell part;cytoplasmic part;intracellular membrane-bounded organelle;intracellular organelle;intracellular part;membrane-bounded organelle;mitochondrion;organelle		2Fe-2S;Acetylation;Completeproteome;Iron;Iron-sulfur;Metal-binding;Mitochondrion;Referenceproteome;Transitpeptide	zf-CDGSH	FeS-contain_CDGSH-typ;FeS-contain_CDGSH-typ_subfam	5	5	5	37.2	37.2	37.2	15.676	0	11.592	8449700	125	B1AR13	B1AR13	CDGSH iron-sulfur domain-containing protein 3, mitochondrial	Cisd3	29
11.9614	11.409	14.1942	12.1039	14.7557	12.4348	14.5244	12.9477	14.8215	14.4234	15.0378						establishment of localization;establishment of localization in cell;establishment of protein localization;establishment of protein localization in mitochondrion;establishment of protein localization to organelle;intracellular protein transport;intracellular transport;mitochondrial transport;protein import;protein targeting;protein targeting to mitochondrion;protein transport;transport		cell part;cytoplasmic part;integral to membrane;intracellular membrane-bounded organelle;intracellular organelle;intracellular organelle part;intracellular part;intrinsic to membrane;macromolecular complex;membrane part;membrane-bounded organelle;mitochondrial membrane part;mitochondrial outer membrane translocase complex;mitochondrial part;mitochondrion;organelle;organelle part;protein complex		Alternativesplicing;Completeproteome;Membrane;Mitochondrion;Mitochondrionoutermembrane;Proteintransport;Referenceproteome;Transmembrane;Transmembranehelix;Transport	TOM_sub5	TOMM5	3	3	3	45.1	45.1	45.1	6.0372	0.0016718	2.7018	1005500	28	B1AXP6	B1AXP6	Mitochondrial import receptor subunit TOM5 homolog	Tomm5	30
11.8864	10.7633	12.6492	13.0335	12.9647	13.2335	13.1961	14.508	13.0481	14.3202	13.1779						amide biosynthetic process;amine biosynthetic process;amine catabolic process;amine metabolic process;anatomical structure development;anatomical structure morphogenesis;arginine biosynthetic process;arginine metabolic process;biological regulation;biosynthetic process;body fluid secretion;carbamoyl phosphate biosynthetic process;carbamoyl phosphate metabolic process;carboxylic acid biosynthetic …	adenyl nucleotide binding;adenyl ribonucleotide binding;amine binding;amino acid binding;aspartate carbamoyltransferase activity;ATP binding;binding;carbamoyl-phosphate synthase (ammonia) activity;carbamoyl-phosphate synthase (glutamine-hydrolyzing) activity;carbon-nitrogen ligase activity, with glutamine as amido-N-donor;carboxyl- or carbamoyltransferase activity;carboxylic acid binding;catalyti…	axon part;cell body;cell part;cell projection part;cytoplasm;cytoplasmic part;cytosol;extracellular membrane-bounded organelle;extracellular organelle;extracellular region part;extracellular vesicular exosome;intracellular membrane-bounded organelle;intracellular organelle;intracellular organelle part;intracellular part;macromolecular complex;membrane;membrane-bounded organelle;membrane-bounded v…	Alanine, aspartate and glutamate metabolism;Pyrimidine metabolism	Acetylation;Allostericenzyme;Alternativesplicing;ATP-binding;Completeproteome;Cytoplasm;Hydrolase;Ligase;Metal-binding;Multifunctionalenzyme;Nucleotide-binding;Nucleus;Phosphoprotein;Pyrimidinebiosynthesis;Referenceproteome;Repeat;Transferase;Zinc	CPSase_L_chain;CPSase_L_D2;CPSase_L_D3;CPSase_sm_chain;GATase;MGS;OTCace;OTCace_N	Asp/Orn_carbamoyltranf_P-bd;Asp/Orn_carbamoylTrfase;Asp_carbamoyltransf;Asp_carbamoyltransf_Asp/Orn-bd;ATP_grasp_subdomain_1;ATP_grasp_subdomain_2;ATP-grasp;CarbamoylP_synth_lsu;CarbamoylP_synth_lsu_N;CarbamoylP_synth_lsu_oligo;CarbamoylP_synth_ssu;CarbamoylP_synth_ssu_N;CbamoylP_synth_lsu_CPSase_dom;CbamoylP_synth_lsu-like_ATP-bd;Class_I_gatase-like;Dihydroorotase_CS;GATASE;Metal-dep_hydrolase_c…	8	5	5	3.8	2.8	2.8	243.24	0	10.119	337720	11	B2RQC6	B2RQC6	CAD protein;Glutamine-dependent carbamoyl-phosphate synthase;Aspartate carbamoyltransferase;Dihydroorotase	Cad	33
14.065	13.9358	13.8177	13.1896	14.5624	14.223	14.4059	13.6279	14.3432	12.9155	13.5087						bile acid and bile salt transport;canalicular bile acid transport;carboxylic acid transport;establishment of localization;monocarboxylic acid transport;organic acid transport;organic substance transport;transport	active transmembrane transporter activity;adenyl nucleotide binding;adenyl ribonucleotide binding;ATP binding;ATPase activity;ATPase activity, coupled;ATPase activity, coupled to movement of substances;ATPase activity, coupled to transmembrane movement of substances;binding;catalytic activity;hydrolase activity;hydrolase activity, acting on acid anhydrides;hydrolase activity, acting on acid anhyd…	cell part;integral to membrane;integral to plasma membrane;intrinsic to membrane;intrinsic to plasma membrane;membrane part;plasma membrane part	ABC transporters;Bile secretion	Alternativesplicing;ATP-binding;Completeproteome;Glycoprotein;Membrane;Nucleotide-binding;Phosphoprotein;Referenceproteome;Repeat;Transmembrane;Transmembranehelix;Transport	ABC_membrane;ABC_tran	ABC_transporter_CS;ABC_transporter-like;ABC1_TM_dom;ABCC3;Multidrug-R_assoc;P-loop_NTPase;AAA+_ATPase	13	13	13	11.6	11.6	11.6	169.22	0	45.981	1949900	72	B2RX12;O35379	B2RX12	Canalicular multispecific organic anion transporter 2	Abcc3	35
13.8753	14.1856	14.1498	14.0088	14.2835	15.1749	14.8188	13.7861	14.5496	14.8036	13.989						anatomical structure development;anatomical structure formation involved in morphogenesis;biological regulation;brain development;cell proliferation;cell surface receptor linked signaling pathway;cellular process;cellular response to stimulus;developmental process;neural precursor cell proliferation;neural tube closure;neuroblast proliferation;organ development;positive regulation of axonogenesis…	molecular transducer activity;receptor activity;semaphorin receptor activity;signal transducer activity;signaling receptor activity;transmembrane signaling receptor activity	cell part;cell surface;extracellular membrane-bounded organelle;extracellular organelle;extracellular region part;extracellular vesicular exosome;integral to membrane;integral to plasma membrane;intracellular;intrinsic to membrane;intrinsic to plasma membrane;membrane part;membrane-bounded organelle;membrane-bounded vesicle;organelle;plasma membrane part;vesicle	Axon guidance	Cellmembrane;Completeproteome;Developmentalprotein;Disulfidebond;Glycoprotein;Membrane;Phosphoprotein;Receptor;Referenceproteome;Repeat;Signal;Transmembrane;Transmembranehelix	Plexin_cytopl;PSI;Sema;TIG	Ig_E-set;Ig-like_fold;IPT;Plexin_cytoplasmic_RasGAP_dom;Plexin_repeat;Plexin-like_fold;Rho_GTPase_activation_prot;Semap_dom;WD40/YVTN_repeat-like_dom	14	14	14	10.4	10.4	10.4	206.23	0	36.842	2559400	74	B2RXS4	B2RXS4	Plexin-B2	Plxnb2	37
12.2485	12.5273	12.1175	11.8259	12.5765	12.6723	12.4297	12.8789	12.5372	12.599	13.2841						apoptosis;biological regulation;cell death;cellular macromolecule metabolic process;cellular metabolic process;cellular nitrogen compound metabolic process;cellular process;death;macromolecule metabolic process;metabolic process;mRNA metabolic process;mRNA processing;nitrogen compound metabolic process;nucleic acid metabolic process;nucleobase-containing compound metabolic process;primary metabol…	binding;mRNA binding;nucleic acid binding;nucleotide binding;RNA binding	cell part;cytoplasm;intracellular organelle part;intracellular part;nuclear body;nuclear part;nuclear speck;nucleoplasm part;organelle part	Spliceosome	Acetylation;Apoptosis;Completeproteome;Cytoplasm;Isopeptidebond;mRNAprocessing;mRNAsplicing;Nucleus;Phosphoprotein;Referenceproteome;RNA-binding;Ublconjugation	PWI;RRM_1	Nucleotide-bd_a/b_plait;PWI_dom;RRM_dom	5	5	5	8.2	8.2	8.2	99.551	0	9.8567	495440	20	B2RY56	B2RY56	RNA-binding protein 25	Rbm25	38
12.9971	13.7888	13.7927	13.6018	14.1132	12.3721	11.8129	12.4891	12.5159	13.487	12.389						glomerular filtration;macromolecule metabolic process;metabolic process;multicellular organismal process;primary metabolic process;protein maturation;protein metabolic process;protein processing;renal system process;system process	aminopeptidase activity;binding;catalytic activity;cation binding;exopeptidase activity;hydrolase activity;ion binding;manganese ion binding;metal ion binding;peptidase activity;peptidase activity, acting on L-amino acid peptides;transition metal ion binding	cell part;cytoplasmic part;extracellular membrane-bounded organelle;extracellular organelle;extracellular region part;extracellular vesicular exosome;intracellular membrane-bounded organelle;intracellular organelle;intracellular part;membrane-bounded organelle;membrane-bounded vesicle;mitochondrion;organelle;vesicle		Alternativesplicing;Completeproteome;Hydrolase;Manganese;Metal-binding;Mitochondrion;Referenceproteome	AMP_N;Peptidase_M24	Aminopep_P_N;Creatin/AminoP/Spt16_NTD;Creatinase/Aminopeptidase_P_N;Pept_M24_structural-domain	4	4	4	11.3	11.3	11.3	56.677	0	26.373	991090	52	B7ZMP1	B7ZMP1	Probable Xaa-Pro aminopeptidase 3	Xpnpep3	39
12.2459	12.8846	11.851	12.1267	12.5812	14.9795	14.6594	14.7048	14.5185	14.4037	14.0588				+	Cluster -712	biological regulation;cell differentiation;cellular developmental process;cellular localization;cellular macromolecule localization;cellular process;cellular protein localization;developmental process;establishment of localization;fat cell differentiation;lipid transport;localization;macromolecule localization;negative regulation of biological process;negative regulation of cell migration;negativ…	binding;cholesterol binding;lipid binding;steroid binding;sterol binding	cell part;intracellular organelle part;intracellular part;membrane;nuclear membrane;nuclear part;organelle membrane;organelle part		Completeproteome;Lipidtransport;Proteomicsidentification;Referenceproteome;Transport	Oxysterol_BP;PH	Oxysterol-bd;Oxysterol-bd_CS;PH_domain;PH_like_dom	4	4	4	6.7	6.7	6.7	101.27	0	14.921	448370	18	B9EJ86	B9EJ86	Oxysterol-binding protein	Osbpl8	41
14.9491	14.7186	14.7996	14.7009	14.526	14.9348	14.977	14.1041	15.0063	14.89	14.9967													5	5	5	19.7	19.7	19.7	29.608	0	28.807	2138700	81	C0HKG6;C0HKG5	C0HKG6			42
14.8105	14.2263	14.6269	14.6945	14.5266	15.3843	15.0454	14.8056	14.805	11.2732	14.5669						biological regulation;biosynthetic process;cellular biosynthetic process;cellular macromolecule biosynthetic process;cellular macromolecule metabolic process;cellular metabolic process;cellular nitrogen compound metabolic process;cellular process;cellular response to stimulus;estrogen receptor signaling pathway;growth;hormone metabolic process;intracellular receptor mediated signaling pathway;mac…	binding;chromatin binding;core promoter binding;DNA binding;nucleic acid binding;nucleotide binding;regulatory region DNA binding;regulatory region nucleic acid binding;transcription regulatory region DNA binding	cell part;intracellular organelle part;intracellular part;nuclear part;nucleoplasm;organelle part		Acetylation;Coiledcoil;Completeproteome;DNA-binding;Isopeptidebond;Nucleus;Phosphoprotein;Referenceproteome;Repressor;RNA-binding;Transcription;Transcriptionregulation;Ublconjugation	SAP	Nucleotide-bd_a/b_plait;RRM_dom;SAP_dom	11	11	4	15.7	15.7	6.1	105.1	0	76.667	2805300	90	D3YXK2	D3YXK2	Scaffold attachment factor B1	Safb	64
11.4708	12.8859	11.1871	10.7268	11.9337	15.4069	14.7015	15.2999	15.2079	14.9115	14.7873				+	Cluster -712	cell chemotaxis;cell migration;cell motility;cellular component assembly;cellular component movement;cellular component organization;cellular component organization or biogenesis;cellular process;cellular response to chemical stimulus;cellular response to stimulus;chemotaxis;locomotion;macromolecular complex assembly;macromolecular complex subunit organization;podosome assembly;protein complex as…	binding;lipid binding;phospholipid binding	cell cortex;cell junction;cell part;cell projection;cytoplasmic part;cytoskeletal part;intracellular non-membrane-bounded organelle;intracellular organelle;intracellular organelle part;intracellular part;macromolecular complex;membrane part;non-membrane-bounded organelle;organelle;organelle part;phagocytic cup;plasma membrane part;podosome;protein complex		Celljunction;Cellmembrane;Cellprojection;Completeproteome;Cytoplasm;Membrane;Phosphoprotein;Referenceproteome	BAR	AH/BAR-dom;Amphiphysin;BAR_dom;BIN2	5	5	4	13.5	13.5	11.7	52.553	0	33.051	824900	23	D3Z6Q9;Q7TQF7	D3Z6Q9	Bridging integrator 2	Bin2	65
13.0586	12.2419	12.7924	12.5041	12.5306	14.9199	14.4726	14.4511	14.6041	14.1216	14.4893				+	Cluster -712	amine biosynthetic process;amine catabolic process;amine metabolic process;behavior;behavioral interaction between organisms;biological regulation;biosynthetic process;carboxylic acid biosynthetic process;carboxylic acid catabolic process;carboxylic acid metabolic process;catabolic process;cell communication;cell-cell signaling;cellular amine metabolic process;cellular amino acid biosynthetic pro…	catalytic activity;glutaminase activity;hydrolase activity;hydrolase activity, acting on carbon-nitrogen (but not peptide) bonds;hydrolase activity, acting on carbon-nitrogen (but not peptide) bonds, in linear amides	cell part;cytoplasmic part;cytosol;intracellular membrane-bounded organelle;intracellular organelle;intracellular part;membrane-bounded organelle;mitochondrion;organelle	Alanine, aspartate and glutamate metabolism;Arginine and proline metabolism;D-Glutamine and D-glutamate metabolism;Nitrogen metabolism;Proximal tubule bicarbonate reclamation	3D-structure;Acetylation;Alternativesplicing;ANKrepeat;Completeproteome;Cytoplasm;Hydrolase;Mitochondrion;Referenceproteome;Repeat;Transitpeptide	Ank_2;Glutaminase	Ankyrin_rpt;Ankyrin_rpt-contain_dom;Beta-lactam/transpept-like;Glutaminase	7	7	7	13.4	13.4	13.4	73.963	0	25.531	1162600	49	D3Z7P3	D3Z7P3	Glutaminase kidney isoform, mitochondrial	Gls	66
17.6434	17.8331	17.7472	17.494	17.8628	18.4398	18.7592	20.4978	17.765	19.5782	18.0947						antibacterial humoral response;antimicrobial humoral response;biological adhesion;biological regulation;blood coagulation;blood coagulation, common pathway;cell adhesion;cell-cell adhesion;cell-matrix adhesion;cell-substrate adhesion;cellular component assembly;cellular component assembly at cellular level;cellular component organization;cellular component organization at cellular level;cellular …	structural molecule activity	blood microparticle;cell cortex;cell part;cell surface;cytoplasmic membrane-bounded vesicle;cytoplasmic part;cytoplasmic vesicle;external side of plasma membrane;extracellular membrane-bounded organelle;extracellular organelle;extracellular region part;extracellular space;extracellular vesicular exosome;fibrinogen complex;intracellular membrane-bounded organelle;intracellular organelle;intracellu…	Complement and coagulation cascades	Adaptiveimmunity;Alternativesplicing;Bloodcoagulation;Coiledcoil;Completeproteome;Disulfidebond;Glycoprotein;Hemostasis;Hydroxylation;Immunity;Innateimmunity;Phosphoprotein;Referenceproteome;Secreted;Signal	Fib_alpha;Fibrinogen_aC;Fibrinogen_C	Fibrinogen_a/b/g_C_1;Fibrinogen_a/b/g_C_2;Fibrinogen_a/b/g_C_dom;Fibrinogen_a/b/g_coil_dom;Fibrinogen_aC;Fibrinogen_CS	26	26	26	43.3	43.3	43.3	87.428	0	323.31	61884000	641	E9PV24;CON__P02672	E9PV24	Fibrinogen alpha chain;Fibrinopeptide A;Fibrinogen alpha chain	Fga	67
14.4268	14.9741	14.5336	14.5482	15.0014	13.4116	13.0736	14.168	12.3576	12.0274	11.8559				+	Cluster -705			cell part;cytoplasm;intracellular part;membrane		Completeproteome;Proteomicsidentification;Referenceproteome	DUF3554	Armadillo;ARM-like;ARM-type_fold;DUF3554;ECM29/GCN1;HEAT_type_2	35	35	35	18.2	18.2	18.2	293.02	0	129.78	6183300	237	E9PVA8	E9PVA8		Gcn1l1	68
14.3877	14.1908	14.4878	12.2341	14.4446	12.5552	12.1654	12.7999	12.9666	12.1653	12.5105								cell part;cytoplasmic part;cytosol;intracellular membrane-bounded organelle;intracellular organelle;intracellular part;membrane-bounded organelle;nucleus;organelle		Completeproteome;Proteomicsidentification;Referenceproteome		C2_dom	7	7	7	17.2	17.2	17.2	76.535	0	22.259	994400	51	E9Q3C1	E9Q3C1		C2cd2	70
12.9244	13.1087	13.001	12.2464	13.312	13.1216	12.6047	13.092	13.6155	12.8163	12.4979						actin cytoskeleton organization;actin filament-based process;biological regulation;cellular component organization;cellular component organization at cellular level;cellular component organization or biogenesis;cellular component organization or biogenesis at cellular level;cellular lipid metabolic process;cellular metabolic process;cellular process;cellular response to stimulus;cytoskeleton orga…	1-phosphatidylinositol 4-kinase activity;catalytic activity;inositol or phosphatidylinositol kinase activity;kinase activity;lipid kinase activity;phosphatidylinositol kinase activity;phosphotransferase activity, alcohol group as acceptor;transferase activity;transferase activity, transferring phosphorus-containing groups	adherens junction;anchoring junction;cell junction;cell part;cell-substrate adherens junction;cell-substrate junction;cytoplasm;extracellular membrane-bounded organelle;extracellular organelle;extracellular region part;extracellular vesicular exosome;focal adhesion;intracellular part;membrane;membrane-bounded organelle;membrane-bounded vesicle;organelle;plasma membrane;vesicle	Inositol phosphate metabolism;Phosphatidylinositol signaling system	Completeproteome;Kinase;Proteomicsidentification;Referenceproteome;Transferase	PI3_PI4_kinase;PI3Ka	ARM-type_fold;Kinase-like_dom;PI_Kinase;PI3/4_kinase_cat_dom;PI3/4_kinase_CS;PInositide-3_kin_accessory_dom	7	7	7	5.7	5.7	5.7	237.04	0	22.905	451140	23	E9Q3L2	E9Q3L2		Pi4ka	71
14.9268	14.9077	15.0993	15.0956	15.2321	14.7893	14.8656	15.3086	14.6213	14.8467	14.8122						acylglycerol catabolic process;acylglycerol metabolic process;alcohol metabolic process;anatomical structure development;anatomical structure morphogenesis;artery morphogenesis;biological regulation;biosynthetic process;blood vessel morphogenesis;catabolic process;cell motility;cellular biosynthetic process;cellular catabolic process;cellular component movement;cellular component organization;cel…	binding;carbohydrate binding;cholesterol transporter activity;enzyme binding;glycosaminoglycan binding;heparin binding;lipase binding;lipid binding;lipid transporter activity;lipoprotein particle receptor binding;low-density lipoprotein particle receptor binding;pattern binding;phospholipid binding;polysaccharide binding;protein binding;receptor binding;sterol transporter activity;substrate-speci…	actin cytoskeleton;cell body;cell part;chylomicron;cytoplasm;cytoplasmic part;cytoskeleton;endoplasmic reticulum;extracellular membrane-bounded organelle;extracellular organelle;extracellular region;extracellular region part;extracellular vesicular exosome;Golgi apparatus;intermediate-density lipoprotein particle;intracellular membrane-bounded organelle;intracellular non-membrane-bounded organell…	Fat digestion and absorption;Vitamin digestion and absorption	Acetylation;Cholesterolmetabolism;Chylomicron;Coiledcoil;Completeproteome;Cytoplasm;Disulfidebond;Glycoprotein;Heparin-binding;LDL;Lipidmetabolism;Lipidtransport;Lipoprotein;Palmitate;Phosphoprotein;Referenceproteome;Repeat;RNAediting;Secreted;Signal;Steroidmetabolism;Sterolmetabolism;Transport;VLDL	ApoB100_C;DUF1081;DUF1943;Vitellogenin_N	ApoB100_C;Lipid_transp_b-sht_shell;Lipid_transpt_N;Lipid_transpt_open_b-sht;Vitellinogen_b-sht_N;Vitellinogen_open_b-sht;Vitellinogen_open_b-sht_sub1;Vitellinogen_open_b-sht_sub2;Vitellinogen_superhlx	64	64	64	18.2	18.2	18.2	509.43	0	310.98	24790000	946	E9Q414;CON__ENSEMBL:ENSBTAP00000032840	E9Q414	Apolipoprotein B-100;Apolipoprotein B-48	Apob	72
15.0847	14.8872	14.7857	14.5098	14.4009	10.2744	10.7877	10.8698	13.9355	10.4685	11.7044				+	Cluster -705	acetyl-CoA metabolic process;biological regulation;biosynthetic process;carboxylic acid biosynthetic process;carboxylic acid metabolic process;cellular biosynthetic process;cellular component assembly;cellular component organization;cellular component organization or biogenesis;cellular ketone metabolic process;cellular lipid metabolic process;cellular metabolic process;cellular process;coenzyme …	acetyl-CoA carboxylase activity;adenyl nucleotide binding;adenyl ribonucleotide binding;ATP binding;binding;biotin binding;biotin carboxylase activity;carboxylic acid binding;catalytic activity;cation binding;CoA carboxylase activity;ion binding;ligase activity;ligase activity, forming carbon-carbon bonds;ligase activity, forming carbon-nitrogen bonds;metal ion binding;monocarboxylic acid binding…	cell part;cytoplasmic part;endomembrane system;intracellular membrane-bounded organelle;intracellular organelle;intracellular part;membrane;membrane-bounded organelle;mitochondrion;nucleus;organelle	Fatty acid biosynthesis;Insulin signaling pathway;Propanoate metabolism;Pyruvate metabolism	Allostericenzyme;ATP-binding;Biotin;Completeproteome;Fattyacidbiosynthesis;Fattyacidmetabolism;Ligase;Lipidbiosynthesis;Lipidmetabolism;Manganese;Membrane;Metal-binding;Mitochondrion;Multifunctionalenzyme;Nucleotide-binding;Nucleus;Phosphoprotein;Referenceproteome;Transitpeptide	ACC_central;Biotin_carb_C;Biotin_lipoyl;Carboxyl_trans;CPSase_L_chain;CPSase_L_D2	AcCoA_COase_cen;ATP_grasp_subdomain_1;ATP_grasp_subdomain_2;ATP-grasp;Biotin_carboxylation_dom;Biotin_COase_C;Biotin_lipoyl;CarbamoylP_synth_lsu_N;Carboxyl_trans;CbamoylP_synth_lsu-like_ATP-bd;ClpP/crotonase-like_dom;COA_CT_C;COA_CT_N;PreATP-grasp_dom;Rudment_hybrid_motif;Single_hybrid_motif	43	36	36	24.7	20.5	20.5	275.75	0	148.62	6768900	222	E9Q4Z2	E9Q4Z2	Acetyl-CoA carboxylase 2;Biotin carboxylase	Acacb	73
15.6553	15.6168	15.3991	15.4835	15.9304	16.2545	15.7829	16.3347	15.6512	17.3234	15.7349						cellular macromolecule metabolic process;cellular metabolic process;cellular process;cellular protein metabolic process;macromolecule metabolic process;macromolecule modification;metabolic process;primary metabolic process;protein autoubiquitination;protein metabolic process;protein modification by small protein conjugation;protein modification by small protein conjugation or removal;protein modi…	acid-amino acid ligase activity;ATPase activity;binding;catalytic activity;cation binding;hydrolase activity;hydrolase activity, acting on acid anhydrides;hydrolase activity, acting on acid anhydrides, in phosphorus-containing anhydrides;ion binding;ligase activity;ligase activity, forming carbon-nitrogen bonds;metal ion binding;nucleoside-triphosphatase activity;pyrophosphatase activity;small co…	cell part;cytoplasm;intracellular non-membrane-bounded organelle;intracellular organelle;intracellular organelle part;intracellular part;membrane;non-membrane-bounded organelle;nuclear part;nucleolus;organelle;organelle part		Coiledcoil;Completeproteome;Cytoplasm;Ligase;Metal-binding;Phosphoprotein;Referenceproteome;Ublconjugation;Ublconjugationpathway;Zinc;Zinc-finger		P-loop_NTPase;Znf_RING;Znf_RING/FYVE/PHD;Znf_RING_CS;AAA+_ATPase	11	11	10	2.7	2.7	2.4	584.78	0	32.339	3005500	45	E9Q555	E9Q555	E3 ubiquitin-protein ligase RNF213	Rnf213	74
14.0577	14.0261	13.9629	13.7352	14.3337	13.5997	13.1193	13.5529	13.3308	12.8422	12.7529						adherens junction organization;anatomical structure development;anatomical structure morphogenesis;biological adhesion;cardiac muscle tissue morphogenesis;cell adhesion;cell differentiation;cell junction organization;cell-cell adhesion;cell-cell junction organization;cellular component organization;cellular component organization at cellular level;cellular component organization or biogenesis;cel…	binding;binding, bridging;enzyme binding;kinase binding;protein binding;protein binding, bridging;protein kinase binding;protein kinase C binding;scaffold protein binding;structural molecule activity	adherens junction;anchoring junction;basolateral plasma membrane;cell junction;cell part;cell-cell adherens junction;cell-cell contact zone;cell-cell junction;cornified envelope;cytoplasm;cytoskeleton;desmosome;extracellular membrane-bounded organelle;extracellular organelle;extracellular region part;extracellular vesicular exosome;fascia adherens;intercalated disc;intracellular membrane-bounded …	Arrhythmogenic right ventricular cardiomyopathy (ARVC)	Cardiomyopathy;Celljunction;Coiledcoil;Completeproteome;Cytoplasm;Cytoskeleton;Lipoprotein;Phosphoprotein;Referenceproteome;Repeat	Plectin	Desmoplakin;Plectin_repeat;Spectrin/alpha-actinin	46	46	46	23.5	23.5	23.5	332.91	0	187.93	6798000	238	E9Q557	E9Q557	Desmoplakin	Dsp	75
17.5292	17.6445	17.7062	17.822	17.8153	14.2287	14.4055	11.918	14.4926	12.5516	14.855				+	Cluster -705	arachidonic acid metabolic process;carboxylic acid metabolic process;catabolic process;cellular catabolic process;cellular ketone metabolic process;cellular lipid metabolic process;cellular metabolic process;cellular process;drug catabolic process;drug metabolic process;epoxygenase P450 pathway;exogenous drug catabolic process;fatty acid metabolic process;icosanoid metabolic process;lipid metabol…	arachidonic acid epoxygenase activity;arachidonic acid monooxygenase activity;binding;catalytic activity;cation binding;heme binding;ion binding;iron ion binding;metal ion binding;monooxygenase activity;oxidoreductase activity;oxidoreductase activity, acting on paired donors, with incorporation or reduction of molecular oxygen;oxidoreductase activity, acting on paired donors, with incorporation o…	cell part;cytoplasm;intracellular membrane-bounded organelle;intracellular organelle;intracellular part;membrane-bounded organelle;organelle	Arachidonic acid metabolism;Drug metabolism - cytochrome P450;Linoleic acid metabolism;Metabolism of xenobiotics by cytochrome P450;Retinol metabolism	Completeproteome;Heme;Iron;Metal-binding;Monooxygenase;Oxidoreductase;Proteomicsidentification;Referenceproteome	p450	Cyt_P450;Cyt_P450_CS;Cyt_P450_E_grp-I;Cyt_P450_E_grp-I_CYP2A-like	20	19	19	46.8	45.3	45.3	56.421	0	103.75	19993000	375	E9Q5K4	E9Q5K4		Cyp2c44	77
11.4626	14.7181	12.6884	14.8538	15.3504	16.5273	15.7374	17.9213	15.2553	16.2285	13.0858				+	Cluster -712	anatomical structure development;biological regulation;cell development;cell differentiation;cell surface receptor linked signaling pathway;cellular component organization;cellular component organization at cellular level;cellular component organization or biogenesis;cellular component organization or biogenesis at cellular level;cellular developmental process;cellular membrane organization;cellu…	actin binding;actin filament binding;adenyl nucleotide binding;adenyl ribonucleotide binding;ATP binding;ATPase activity;ATPase activity, coupled;binding;calmodulin binding;catalytic activity;cytoskeletal protein binding;hydrolase activity;hydrolase activity, acting on acid anhydrides;hydrolase activity, acting on acid anhydrides, in phosphorus-containing anhydrides;lipid binding;motor activity;n…	adherens junction;anchoring junction;brush border;cell junction;cell part;cell projection;cell-cell junction;clathrin-coated endocytic vesicle;clathrin-coated vesicle;coated vesicle;cytoplasm;cytoplasmic membrane-bounded vesicle;cytoplasmic part;cytoplasmic vesicle;cytoskeletal part;cytoskeleton;endocytic vesicle;extracellular membrane-bounded organelle;extracellular organelle;extracellular regio…		3D-structure;Actin-binding;ATP-binding;Calmodulin-binding;Celljunction;Completeproteome;Cytoplasm;Cytoplasmicvesicle;Cytoskeleton;Lipid-binding;Motorprotein;Myosin;Nucleotide-binding;Phosphoprotein;Referenceproteome;SH3domain	Myosin_head;Myosin_TH1;SH3_1	IQ_motif_EF-hand-BS;Myosin_head_motor_dom;Myosin_tail_2;P-loop_NTPase;SH3_domain	8	4	4	8.7	4.4	4.4	126.82	0	4.6525	1976200	13	E9Q634	E9Q634	Unconventional myosin-Ie	Myo1e	78
13.3263	13.4781	13.2521	13.2384	13.4221	13.1561	13.1006	13.1414	13.1744	12.9538	12.5536						catabolic process;cellular catabolic process;cellular macromolecule catabolic process;cellular macromolecule metabolic process;cellular metabolic process;cellular process;cellular protein metabolic process;macromolecule catabolic process;macromolecule metabolic process;macromolecule modification;metabolic process;modification-dependent macromolecule catabolic process;modification-dependent protei…	acid-amino acid ligase activity;catalytic activity;ligase activity;ligase activity, forming carbon-nitrogen bonds;small conjugating protein ligase activity;ubiquitin-protein ligase activity;ubiquitin-ubiquitin ligase activity	cell part;cytoplasm;intracellular part;macromolecular complex;protein complex;ubiquitin ligase complex	Ubiquitin mediated proteolysis	Acetylation;Completeproteome;Cytoplasm;Ligase;Referenceproteome;Ublconjugationpathway	U-box;Ufd2P_core	Ub_conjug_fac_E4_core;Ubox_domain;Znf_RING/FYVE/PHD	6	6	6	8.1	8.1	8.1	118.2	0	26.289	1128000	55	E9Q735	E9Q735	Ubiquitin conjugation factor E4 A	Ube4a	79
13.7139	13.9591	13.664	13.6042	13.9151	15.1867	15.1009	14.836	14.5985	15.1785	14.9686						cell cycle;cell cycle process;cell differentiation;cellular component organization;cellular component organization at cellular level;cellular component organization or biogenesis;cellular component organization or biogenesis at cellular level;cellular developmental process;cellular process;cytoskeleton organization;developmental process;epithelial cell differentiation;establishment of localizatio…	binding;cytoskeletal protein binding;protein binding;tubulin binding	apical part of cell;cell body;cell part;cell projection;cytoplasm;cytoplasmic part;cytoskeletal part;dendrite;extracellular membrane-bounded organelle;extracellular organelle;extracellular region part;extracellular vesicular exosome;Golgi apparatus part;Golgi membrane;intracellular membrane-bounded organelle;intracellular organelle;intracellular organelle part;intracellular part;macromolecular co…		Completeproteome;Proteomicsidentification;Referenceproteome		NUMA1	17	17	17	10	10	10	235.63	0	104.89	3093500	135	E9Q7G0	E9Q7G0		Numa1	80
12.2504	12.1639	14.8627	12.8904	14.926	16.8125	15.8116	15.9092	16.2777	15.8077	15.7749				+	Cluster -712	actin cytoskeleton organization;actin filament-based process;biological regulation;calcium ion homeostasis;cation homeostasis;cellular calcium ion homeostasis;cellular cation homeostasis;cellular chemical homeostasis;cellular component assembly;cellular component assembly at cellular level;cellular component organization;cellular component organization at cellular level;cellular component organiz…		cell part;cytoplasmic part;cytosol;endoplasmic reticulum;extracellular membrane-bounded organelle;extracellular organelle;extracellular region part;extracellular vesicular exosome;intracellular membrane-bounded organelle;intracellular organelle;intracellular part;membrane-bounded organelle;membrane-bounded vesicle;mitochondrion;organelle;vesicle		Completeproteome;Proteomicsidentification;Referenceproteome	Arm	Armadillo;ARM-like;ARM-type_fold	7	7	7	16	16	16	66.076	0	17.346	2345600	16	E9Q912	E9Q912		Rap1gds1	81
16.0643	16.7598	16.8327	15.6654	17.0988	16.522	16.2551	16.9201	16.3542	16.2257	12.0717						cellular component organization;cellular component organization at cellular level;cellular component organization or biogenesis;cellular component organization or biogenesis at cellular level;cellular process;COPII vesicle coating;endoplasmic reticulum organization;organelle organization;vesicle coating;vesicle organization		cell part;cytoplasm;cytoplasmic part;cytosol;Golgi apparatus;Golgi apparatus part;Golgi membrane;intracellular membrane-bounded organelle;intracellular organelle;intracellular organelle part;intracellular part;membrane;membrane-bounded organelle;organelle;organelle membrane;organelle part		Completeproteome;Proteomicsidentification;Referenceproteome	Sec16;Sec16_C	ACE1_Sec16_Sec31;Sec16;Sec16_CCD	10	10	10	6.5	6.5	6.5	254.2	0	26.914	4867500	71	E9QAT4	E9QAT4		Sec16a	83
14.1258	14.3128	13.9303	14.1055	14.3414	15.0013	14.5052	14.7237	14.2958	14.7748	14.5171						biological regulation;cell cycle checkpoint;cell cycle phase;cell cycle process;cell division;cellular component organization;cellular component organization at cellular level;cellular component organization or biogenesis;cellular component organization or biogenesis at cellular level;cellular macromolecular complex subunit organization;cellular process;cellular response to chemical stimulus;cell…	binding;chromatin binding;cytoskeletal protein binding;dynein complex binding;enzyme binding;heat shock protein binding;identical protein binding;kinase binding;mitogen-activated protein kinase binding;mRNA binding;nucleic acid binding;nucleocytoplasmic transporter activity;protein binding;protein complex binding;protein dimerization activity;protein homodimerization activity;protein kinase bindi…	cell part;chromosomal part;cytoplasm;cytoplasmic dynein complex;cytoplasmic part;cytoskeletal part;dynein complex;envelope;extrinsic to membrane;inclusion body;intracellular membrane-bounded organelle;intracellular non-membrane-bounded organelle;intracellular organelle;intracellular organelle part;intracellular part;kinetochore;macromolecular complex;membrane;membrane part;membrane-bounded organe…	MAPK signaling pathway - yeast;Pathways in cancer;RNA transport;Thyroid cancer	Acetylation;Cellcycle;Celldivision;Centromere;Chromosome;Coiledcoil;Completeproteome;Cytoplasm;Cytoskeleton;Kinetochore;Membrane;Mitosis;mRNAtransport;Nuclearporecomplex;Nucleus;Phosphoprotein;Proteintransport;Proto-oncogene;Referenceproteome;Translocation;Transport	TPR_MLP1_2	Ser-tRNA-synth_1_N;TPR_MLP1_2	19	19	19	10.3	10.3	10.3	273.99	0	31.314	1753500	56	F6ZDS4	F6ZDS4	Nucleoprotein TPR	Tpr	85
16.9281	16.9726	16.7912	16.9694	17.1101	16.2387	16.1783	15.0985	16.2778	15.8022	16.1213							2 iron, 2 sulfur cluster binding;aldehyde oxidase activity;binding;catalytic activity;cation binding;coenzyme binding;cofactor binding;electron carrier activity;flavin adenine dinucleotide binding;ion binding;iron ion binding;iron-sulfur cluster binding;metal cluster binding;metal ion binding;molybdenum ion binding;NAD binding;nucleotide binding;oxidoreductase activity;oxidoreductase activity, ac…	cell part;cytoplasm;intracellular part		2Fe-2S;3D-structure;Completeproteome;Cytoplasm;FAD;Flavoprotein;Iron;Iron-sulfur;Metal-binding;Molybdenum;Oxidoreductase;Phosphoprotein;Referenceproteome	Ald_Xan_dh_C;Ald_Xan_dh_C2;CO_deh_flav_C;FAD_binding_5;Fer2;Fer2_2	2Fe2S_fd_BS;2Fe-2S_ferredoxin-type;2Fe-2S-bd;Ald_Oxase/Xan_DH_a/b;Ald_Oxase/xanthine_DH;Aldehyde_oxidase;AldOxase/xan_DH_Mopterin-bd;Beta-grasp_dom;CO_DH_flav_C;CO_DH_flavot_FAD-bd_sub2;FAD-bd_2;FAD-bd_2_sub1;Mopterin_DH_FAD-bd	48	48	46	49.4	49.4	48	146.9	0	323.31	49376000	913	G3X982	G3X982	Aldehyde oxidase 3	Aox3	87
13.5427	13.3749	13.3051	13.2776	13.8351	15.4887	15.3779	14.8039	15.1562	15.2533	15.0251				+	Cluster -712	calcium ion transport;cation transport;divalent inorganic cation transport;divalent metal ion transport;establishment of localization;ion transport;metal ion transport;transport	active transmembrane transporter activity;adenyl nucleotide binding;adenyl ribonucleotide binding;ATP binding;ATPase activity;ATPase activity, coupled;ATPase activity, coupled to movement of substances;ATPase activity, coupled to transmembrane movement of ions;ATPase activity, coupled to transmembrane movement of ions, phosphorylative mechanism;ATPase activity, coupled to transmembrane movement o…	cell junction;cell part;extracellular membrane-bounded organelle;extracellular organelle;extracellular region part;extracellular vesicular exosome;integral to membrane;integral to plasma membrane;intracellular membrane-bounded organelle;intracellular organelle;intracellular part;intrinsic to membrane;intrinsic to plasma membrane;membrane;membrane part;membrane-bounded organelle;membrane-bounded v…	Calcium signaling pathway;Pancreatic secretion;Salivary secretion	Acetylation;ATP-binding;Calcium;Calciumtransport;Calmodulin-binding;Celljunction;Cellmembrane;Completeproteome;Hydrolase;Iontransport;Magnesium;Membrane;Metal-binding;Nucleotide-binding;Phosphoprotein;Referenceproteome;Synapse;Transmembrane;Transmembranehelix;Transport	ATP_Ca_trans_C;Cation_ATPase_C;Cation_ATPase_N;E1-E2_ATPase;Hydrolase	ATP_Ca_trans_C;ATP2B1;ATPase_P-typ_cation-transptr_C;ATPase_P-typ_cation-transptr_N;ATPase_P-typ_cyto_domN;ATPase_P-typ_P_site;ATPase_P-typ_TM_dom;ATPase_P-typ_transduc_dom_A;HAD-like_dom;P_typ_ATPase;P-type_ATPase_IIB	11	11	5	12.6	12.6	5.2	134.75	0	65.243	2504400	119	G5E829	G5E829	Plasma membrane calcium-transporting ATPase 1	Atp2b1	89
14.1039	12.0404	13.6309	13.7784	11.3464	14.4654	14.8694	14.4463	14.6736	14.2753	14.7163				+	Cluster -712	anatomical structure morphogenesis;axon guidance;axonogenesis;biological regulation;cation homeostasis;cell cycle cytokinesis;cell cycle process;cell part morphogenesis;cell projection morphogenesis;cell projection organization;cellular chemical homeostasis;cellular component assembly;cellular component assembly at cellular level;cellular component morphogenesis;cellular component organization;ce…	binding;ion channel binding;protein binding;structural constituent of cytoskeleton;structural molecule activity	axon;axon part;basal plasma membrane;basolateral plasma membrane;cell junction;cell part;cell projection;cell projection part;cell-cell contact zone;cell-cell junction;contractile fiber part;cytoplasmic part;cytoskeleton;dendrite;endoplasmic reticulum;initial segment;intercalated disc;intracellular membrane-bounded organelle;intracellular non-membrane-bounded organelle;intracellular organelle;int…		Alternativesplicing;ANKrepeat;Celljunction;Cellmembrane;Cellprojection;Completeproteome;Cytoplasm;Cytoskeleton;Isopeptidebond;Lysosome;Membrane;Phosphoprotein;Postsynapticcellmembrane;Referenceproteome;Repeat;Synapse;Ublconjugation	Ank_2;Death;ZU5	Ankyrin_rpt;Ankyrin_rpt-contain_dom;Death_domain;DEATH-like_dom;ZU5_dom	4	4	3	2.8	2.8	2.2	214.06	0	9.6573	880770	18	G5E8K5	G5E8K5	Ankyrin-3	Ank3	91
12.2472	12.524	13.0053	12.4028	12.2	14.4745	14.5024	13.7234	14.3153	14.3426	14.1822				+	Cluster -712	alcohol catabolic process;alcohol metabolic process;apoptotic mitochondrial changes;biological regulation;body fluid secretion;carbohydrate catabolic process;carbohydrate homeostasis;carbohydrate metabolic process;carbohydrate phosphorylation;catabolic process;cellular carbohydrate catabolic process;cellular carbohydrate metabolic process;cellular chemical homeostasis;cellular component organizat…	adenyl nucleotide binding;adenyl ribonucleotide binding;ATP binding;binding;carbohydrate binding;carbohydrate kinase activity;catalytic activity;fructokinase activity;glucokinase activity;glucose binding;hexokinase activity;kinase activity;mannokinase activity;monosaccharide binding;nucleotide binding;phosphotransferase activity, alcohol group as acceptor;purine nucleotide binding;purine ribonucl…	cell part;cytoplasmic part;cytosol;intracellular membrane-bounded organelle;intracellular organelle;intracellular organelle part;intracellular part;membrane;membrane-bounded organelle;mitochondrial membrane;mitochondrial outer membrane;mitochondrial part;mitochondrion;organelle;organelle membrane;organelle outer membrane;organelle part;outer membrane	Amino sugar and nucleotide sugar metabolism;Butirosin and neomycin biosynthesis;Carbohydrate digestion and absorption;Fructose and mannose metabolism;Galactose metabolism;Glycolysis / Gluconeogenesis;Insulin signaling pathway;Starch and sucrose metabolism;Streptomycin biosynthesis;Type II diabetes mellitus	Allostericenzyme;ATP-binding;Completeproteome;Glycolysis;Kinase;Nucleotide-binding;Referenceproteome;Repeat;Transferase	Hexokinase_1;Hexokinase_2	Hexokinase;Hexokinase_C;Hexokinase_CS;Hexokinase_N	10	8	7	13.5	10.7	9.8	102.53	0	13.756	462710	24	O08528	O08528	Hexokinase-2	Hk2	92
15.0254	14.9784	15.0752	15.1613	14.985	16.5291	16.6061	16.3883	15.794	16.237	16.0091						anatomical structure development;anatomical structure formation involved in morphogenesis;biological regulation;blastocyst development;cellular process;cellular response to acid;cellular response to amine stimulus;cellular response to amino acid stimulus;cellular response to chemical stimulus;cellular response to endogenous stimulus;cellular response to organic nitrogen;cellular response to organ…	binding;calcium ion binding;calcium-dependent cysteine-type endopeptidase activity;catalytic activity;cation binding;cysteine-type endopeptidase activity;cysteine-type peptidase activity;endopeptidase activity;hydrolase activity;ion binding;metal ion binding;peptidase activity;peptidase activity, acting on L-amino acid peptides	adherens junction;anchoring junction;cell junction;cell part;cell projection;cell-substrate adherens junction;cell-substrate junction;chromatin;chromosomal part;cytoplasm;cytoplasmic part;cytosol;dendrite;endoplasmic reticulum;endoplasmic reticulum part;extracellular membrane-bounded organelle;extracellular organelle;extracellular region part;extracellular vesicular exosome;focal adhesion;Golgi a…	Alzheimer's disease;Apoptosis;Focal adhesion;Protein processing in endoplasmic reticulum	Acetylation;Calcium;Cellmembrane;Completeproteome;Cytoplasm;Hydrolase;Membrane;Metal-binding;Protease;Referenceproteome;Repeat;Thiolprotease	Calpain_III;Peptidase_C2	Calpain_cysteine_protease;Calpain_domain_III;Calpain_III;CAPN2;EF_Hand_1_Ca_BS;EF_hand_dom;EF-hand-dom_pair;Pept_cys_AS;Peptidase_C2_calpain_cat	18	18	18	33.3	33.3	33.3	79.871	0	97.383	5751200	189	O08529	O08529	Calpain-2 catalytic subunit	Capn2	93
16.3629	16.2185	16.2007	16.3092	16.1518	15.6584	15.3399	16.3802	15.6606	14.5704	15.2832						biological regulation;cellular component organization;cellular component organization at cellular level;cellular component organization or biogenesis;cellular component organization or biogenesis at cellular level;cellular membrane fusion;cellular membrane organization;cellular process;ER to Golgi vesicle-mediated transport;establishment of localization;establishment of localization in cell;estab…	binding;protein binding;SNAP receptor activity;SNARE binding	cell part;cytoplasmic membrane-bounded vesicle;cytoplasmic part;cytoplasmic vesicle;endoplasmic reticulum membrane;endoplasmic reticulum part;endoplasmic reticulum-Golgi intermediate compartment;endoplasmic reticulum-Golgi intermediate compartment membrane;Golgi apparatus part;Golgi membrane;integral to membrane;intracellular membrane-bounded organelle;intracellular organelle;intracellular organe…	Phagosome;SNARE interactions in vesicular transport	3D-structure;Acetylation;Coiledcoil;Completeproteome;Directproteinsequencing;Endoplasmicreticulum;ER-Golgitransport;Golgiapparatus;Membrane;Phosphoprotein;Proteintransport;Referenceproteome;Transmembrane;Transmembranehelix;Transport	Longin;Synaptobrevin	Longin_dom;Longin-like_dom;Synaptobrevin	11	11	11	60	60	60	24.74	0	65.571	9120600	195	O08547	O08547	Vesicle-trafficking protein SEC22b	Sec22b	95
16.3742	16.4103	16.4102	16.4633	16.4403	18.1441	17.9725	17.576	17.8349	18.159	18.0011				+	Cluster -712	anatomical structure development;axon guidance;biological regulation;cellular component organization;cellular component organization at cellular level;cellular component organization or biogenesis;cellular component organization or biogenesis at cellular level;cellular membrane organization;cellular process;chemotaxis;cytoskeleton organization;developmental process;endocytosis;establishment of lo…	binding;catalytic activity;enzyme binding;hydrolase activity;hydrolase activity, acting on carbon-nitrogen (but not peptide) bonds;kinase binding;protein binding;protein kinase binding	axon;axon part;cell body;cell part;cell projection;cell projection part;cytoplasmic part;cytoskeletal part;cytosol;dendrite;extracellular membrane-bounded organelle;extracellular organelle;extracellular region part;extracellular vesicular exosome;growth cone;intracellular membrane-bounded organelle;intracellular organelle;intracellular organelle part;intracellular part;macromolecular complex;memb…	Axon guidance	Completeproteome;Cytoplasm;Cytoskeleton;Developmentalprotein;Differentiation;Directproteinsequencing;Membrane;Neurogenesis;Phosphoprotein;Referenceproteome;S-nitrosylation	Amidohydro_1	Amidohydro_1;DRP2;Hydantoinase/dihydroPyrase;Metal-dep_hydrolase_composite	21	21	18	52.1	52.1	45.8	62.277	0	199.65	19514000	348	O08553	O08553	Dihydropyrimidinase-related protein 2	Dpysl2	96
18.6428	18.5403	18.3784	18.6679	18.3098	17.1634	17.4634	17.5916	17.7753	18.0892	18.2723						biological adhesion;cell adhesion;cell-cell adhesion;cellular process;heterophilic cell-cell adhesion	binding;carbohydrate binding;galactoside binding;monosaccharide binding;sugar binding	cell part;cytoplasm;extracellular region;intracellular part		3D-structure;Alternativesplicing;Completeproteome;Cytoplasm;Lectin;Referenceproteome;Repeat;Secreted	Gal-bind_lectin	ConA-like_dom;Galectin_CRD	13	13	13	41.9	41.9	41.9	40.035	0	195.38	46031000	381	O08573	O08573	Galectin-9	Lgals9	97
12.4345	12.7554	12.6944	12.5352	12.5381	13.6939	13.0712	13.5183	12.7212	12.9002	11.4702						biological regulation;cell differentiation;cellular developmental process;cellular process;cellular response to chemical stimulus;cellular response to growth factor stimulus;cellular response to organic substance;cellular response to stimulus;developmental process;muscle cell differentiation;negative regulation of biological process;negative regulation of catenin import into nucleus;negative regu…	actin binding;beta-tubulin binding;binding;cytoskeletal protein binding;protein binding;tubulin binding	cell part;cytoplasmic part;cytoskeletal part;endoplasmic reticulum;envelope;integral to membrane;intracellular membrane-bounded organelle;intracellular organelle;intracellular organelle part;intracellular part;intrinsic to membrane;macromolecular complex;membrane;membrane part;membrane-bounded organelle;microtubule;nuclear envelope;nuclear inner membrane;nuclear lamina;nuclear membrane;nuclear ou…	Arrhythmogenic right ventricular cardiomyopathy (ARVC);Dilated cardiomyopathy;Hypertrophic cardiomyopathy (HCM)	Acetylation;Actin-binding;Completeproteome;Membrane;Microtubule;Nucleus;Phosphoprotein;Referenceproteome;Transmembrane;Transmembranehelix	LEM	LEM/LEM-like_dom;LEM_dom	3	3	3	15.1	15.1	15.1	29.435	0	20.213	588250	14	O08579	O08579	Emerin	Emd	98
15.409	15.8396	15.7268	15.52	15.8379	16.7499	16.7793	16.772	16.5983	17.0526	16.546						cellular macromolecule metabolic process;cellular metabolic process;cellular nitrogen compound metabolic process;cellular process;establishment of localization;establishment of RNA localization;macromolecule metabolic process;metabolic process;mRNA metabolic process;mRNA processing;mRNA transport;nitrogen compound metabolic process;nucleic acid metabolic process;nucleic acid transport;nucleobase-…	binding;DNA binding;nucleic acid binding;nucleotide binding;RNA binding;single-stranded DNA binding;structure-specific DNA binding	cell part;cytoplasm;intracellular membrane-bounded organelle;intracellular organelle;intracellular organelle part;intracellular part;macromolecular complex;membrane-bounded organelle;nuclear body;nuclear part;nuclear speck;nucleoplasm part;nucleus;organelle;organelle part;ribonucleoprotein complex;spliceosomal complex	mRNA surveillance pathway;RNA transport;Spliceosome	3D-structure;Acetylation;Alternativesplicing;Chaperone;Citrullination;Completeproteome;Cytoplasm;Methylation;mRNAprocessing;mRNAsplicing;mRNAtransport;Nucleus;Phosphoprotein;Referenceproteome;RNA-binding;Spliceosome;Transport	FoP_duplication;RRM_1	FoP_duplication;Nucleotide-bd_a/b_plait;RRM_dom	6	6	6	31.4	31.4	31.4	26.94	0	49.116	4480600	112	O08583;Q9JJW6	O08583	THO complex subunit 4	Alyref	99
16.2102	16.0995	16.1168	16.1764	16.0021	17.2514	17.3368	17.2411	17.2188	17.4184	17.4979						cellular component organization;cellular component organization or biogenesis;cellular membrane organization;cellular process;clathrin-mediated endocytosis;endocytosis;establishment of localization;establishment of localization in cell;establishment of protein localization;intracellular protein transport;intracellular transport;membrane invagination;membrane organization;protein transport;recepto…	binding;clathrin binding;clathrin heavy chain binding;protein binding;structural molecule activity	cell part;clathrin coat;clathrin coat of coated pit;clathrin coat of trans-Golgi network vesicle;clathrin complex;clathrin vesicle coat;cytoplasmic membrane-bounded vesicle;cytoplasmic part;cytoplasmic vesicle;cytoplasmic vesicle part;Golgi apparatus part;intracellular membrane-bounded organelle;intracellular organelle;intracellular organelle part;intracellular part;macromolecular complex;membran…		Acetylation;Calcium;Coatedpit;Completeproteome;Cytoplasmicvesicle;Membrane;Phosphoprotein;Referenceproteome	Clathrin_lg_ch	Clathrin_L-chain	9	9	9	24.3	24.3	24.3	25.604	0	26.904	11514000	193	O08585	O08585	Clathrin light chain A	Clta	100
16.2197	16.3221	16.4472	16.4245	16.1808	15.5054	15.7479	15.2643	15.6263	14.8092	15.6921						biological regulation;catabolic process;cellular catabolic process;cellular macromolecule catabolic process;cellular macromolecule metabolic process;cellular metabolic process;cellular nitrogen compound metabolic process;cellular process;chordate embryonic development;developmental process;DNA catabolic process;DNA catabolic process, endonucleolytic;DNA fragmentation involved in apoptotic nuclear…	binding;catalytic activity;cation binding;endonuclease activity;hydrolase activity;hydrolase activity, acting on ester bonds;ion binding;metal ion binding;nuclease activity;nucleic acid binding	cell part;cytoplasmic part;intracellular membrane-bounded organelle;intracellular organelle;intracellular part;membrane-bounded organelle;mitochondrion;organelle	Apoptosis	Completeproteome;Endonuclease;Hydrolase;Magnesium;Manganese;Metal-binding;Mitochondrion;Nuclease;Referenceproteome;Transitpeptide	Endonuclease_NS	DNA/RNA_endonuclease_AS;DNA/RNA_non-sp_Endonuclease;Extracellular_endonuc_su_A	7	7	7	37.4	37.4	37.4	32.19	0	41.557	6121800	134	O08600	O08600	Endonuclease G, mitochondrial	Endog	101
17.8153	17.8937	17.9751	18.0577	17.7805	17.0125	17.0961	17.4977	17.1331	17.2449	16.9921						acylglycerol metabolic process;alcohol metabolic process;biological regulation;cellular lipid metabolic process;cellular macromolecule metabolic process;cellular metabolic process;cellular process;cellular protein metabolic process;chemical homeostasis;cholesterol homeostasis;cholesterol metabolic process;circadian rhythm;establishment of localization;establishment of protein localization;glycero…	binding;lipid binding;lipid transporter activity;substrate-specific transporter activity;transporter activity	basolateral plasma membrane;brush border membrane;cell part;cell projection membrane;cell projection part;cytoplasmic part;endoplasmic reticulum;Golgi apparatus;intracellular membrane-bounded organelle;intracellular organelle;intracellular part;macromolecular complex;membrane part;membrane-bounded organelle;membrane-bounded vesicle;microvillus membrane;organelle;plasma membrane part;protein compl…	Fat digestion and absorption	Alternativepromoterusage;Cholesterolmetabolism;Completeproteome;Disulfidebond;Endoplasmicreticulum;Golgiapparatus;Lipid-binding;Lipidmetabolism;Referenceproteome;Signal;Steroidmetabolism;Sterolmetabolism;Transport	Vitellogenin_N	Lipid_transp_b-sht_shell;Lipid_transpt_N;Vitellinogen_b-sht_N;Vitellinogen_superhlx	46	46	46	53.1	53.1	53.1	99.098	0	323.31	110600000	1205	O08601	O08601	Microsomal triglyceride transfer protein large subunit	Mttp	102
14.3023	14.6897	14.3828	14.1901	14.5187	15.0814	14.978	15.4435	14.9679	15.2219	14.8446						cellular macromolecule metabolic process;cellular metabolic process;cellular process;cellular protein metabolic process;macromolecule metabolic process;macromolecule modification;metabolic process;N-terminal protein amino acid modification;peptidyl-amino acid modification;peptidyl-methionine modification;primary metabolic process;protein initiator methionine removal;protein maturation;protein met…	aminopeptidase activity;binding;catalytic activity;cation binding;exopeptidase activity;hydrolase activity;ion binding;metal ion binding;metalloaminopeptidase activity;metalloexopeptidase activity;metallopeptidase activity;peptidase activity;peptidase activity, acting on L-amino acid peptides	cell part;cytoplasm;intracellular part;membrane;plasma membrane		Acetylation;Aminopeptidase;Completeproteome;Cytoplasm;Directproteinsequencing;Glycoprotein;Hydrolase;Metal-binding;Phosphoprotein;Protease;Referenceproteome	Peptidase_M24	Pept_M24_MAP;Pept_M24_structural-domain;Pept_M24A_MAP2;Pept_M24A_MAP2_BS;WHTH_DNA-bd_dom	8	8	8	27.4	27.4	27.4	52.921	0	47.004	2507400	106	O08663	O08663	Methionine aminopeptidase 2	Metap2	104
16.1944	16.3228	16.366	15.8969	16.5059	17.0226	17.3006	18.4526	16.5971	17.3649	16.538						biological regulation;blood coagulation;circulatory system process;coagulation;defense response;hemostasis;inflammatory response;multicellular organismal process;negative regulation of catalytic activity;negative regulation of endopeptidase activity;negative regulation of hydrolase activity;negative regulation of molecular function;negative regulation of peptidase activity;regulation of anatomica…	binding;cysteine-type endopeptidase inhibitor activity;endopeptidase inhibitor activity;endopeptidase regulator activity;enzyme inhibitor activity;enzyme regulator activity;peptidase inhibitor activity;peptidase regulator activity;protein binding;receptor binding	blood microparticle;extracellular membrane-bounded organelle;extracellular organelle;extracellular region part;extracellular space;extracellular vesicular exosome;membrane-bounded organelle;membrane-bounded vesicle;organelle;vesicle	Complement and coagulation cascades	Alternativesplicing;Bloodcoagulation;Completeproteome;Directproteinsequencing;Disulfidebond;Glycoprotein;Hemostasis;Inflammatoryresponse;Phosphoprotein;Proteaseinhibitor;Referenceproteome;Repeat;Secreted;Signal;Thiolproteaseinhibitor;Vasoactive;Vasodilator	Cystatin	Kininogen;Kininogen-type_cystatin_dom;Prot_inh_cystat;Prot_inh_cystat_CS	20	20	20	34.8	34.8	34.8	73.101	0	181.96	22477000	390	O08677	O08677	Kininogen-1;Kininogen-1 heavy chain;Bradykinin;Kininogen-1 light chain	Kng1	105
10.8515	12.75	12.4729	11.7574	12.1966	16.191	18.5253	19.5042	17.3026	18.3828	16.6535				+	Cluster -712	biological regulation;defense response;negative regulation of angiogenesis;negative regulation of biological process;negative regulation of catalytic activity;negative regulation of developmental process;negative regulation of endopeptidase activity;negative regulation of hydrolase activity;negative regulation of molecular function;negative regulation of peptidase activity;regulation of anatomica…	cysteine-type endopeptidase inhibitor activity;endopeptidase inhibitor activity;endopeptidase regulator activity;enzyme inhibitor activity;enzyme regulator activity;peptidase inhibitor activity;peptidase regulator activity	cell part;cytoplasmic part;cytoplasmic vesicle;extracellular region part;extracellular space;intracellular organelle;intracellular part;organelle;vesicle		Completeproteome;Directproteinsequencing;Disulfidebond;Proteaseinhibitor;Referenceproteome;Secreted;Signal;Thiolproteaseinhibitor;Tumorsuppressor	Cathelicidins	Cathelicidin;Prot_inh_cystat	12	12	12	61.7	61.7	61.7	19.331	0	73.296	6891500	113	O08692	O08692	Neutrophilic granule protein	Ngp	106
18.0426	18.6366	18.4588	18.5212	18.2931	15.7239	16.0193	15.8089	16.3425	12.3239	15.7847				+	Cluster -705	bile acid and bile salt transport;carboxylic acid transport;establishment of localization;monocarboxylic acid transport;organic acid transport;organic substance transport;transport	active transmembrane transporter activity;bile acid transmembrane transporter activity;bile acid:sodium symporter activity;carboxylic acid transmembrane transporter activity;cation transmembrane transporter activity;inorganic cation transmembrane transporter activity;ion transmembrane transporter activity;metal ion transmembrane transporter activity;monocarboxylic acid transmembrane transporter a…	basolateral plasma membrane;cell part;integral to membrane;integral to plasma membrane;intrinsic to membrane;intrinsic to plasma membrane;membrane;membrane part;plasma membrane part	Bile secretion	Completeproteome;Glycoprotein;Iontransport;Membrane;Phosphoprotein;Referenceproteome;Sodium;Sodiumtransport;Symport;Transmembrane;Transmembranehelix;Transport	SBF	BilAc:Na_symport/Acr3;Bilac:Na_transpt;SLC10A1	3	3	3	13.8	13.8	13.8	39.413	0	19.512	11960000	58	O08705	O08705	Sodium/bile acid cotransporter	Slc10a1	107
20.7137	20.5535	20.6225	20.7018	20.5099	20.1241	20.1433	19.6591	20.2504	20.1892	20.1803						bleb assembly;catabolic process;cell projection assembly;cell projection organization;cellular catabolic process;cellular component assembly;cellular component assembly at cellular level;cellular component organization;cellular component organization at cellular level;cellular component organization or biogenesis;cellular component organization or biogenesis at cellular level;cellular lipid catab…	antioxidant activity;carboxylic ester hydrolase activity;catalytic activity;glutathione peroxidase activity;hydrolase activity;hydrolase activity, acting on ester bonds;lipase activity;oxidoreductase activity;oxidoreductase activity, acting on paired donors, with incorporation or reduction of molecular oxygen;oxidoreductase activity, acting on peroxide as acceptor;peroxidase activity;peroxiredoxi…	cell part;cytoplasm;cytoplasmic membrane-bounded vesicle;cytoplasmic part;cytoplasmic vesicle;cytosol;extracellular membrane-bounded organelle;extracellular organelle;extracellular region part;extracellular space;extracellular vesicular exosome;intracellular membrane-bounded organelle;intracellular organelle;intracellular part;lysosome;lytic vacuole;membrane;membrane-bounded organelle;membrane-bo…	Methane metabolism;Phenylalanine metabolism;Phenylpropanoid biosynthesis	Acetylation;Antioxidant;Completeproteome;Cytoplasm;Cytoplasmicvesicle;Directproteinsequencing;Disulfidebond;Hydrolase;Lipiddegradation;Lipidmetabolism;Lysosome;Multifunctionalenzyme;Oxidoreductase;Peroxidase;Phosphoprotein;Redox-activecenter;Referenceproteome	1-cysPrx_C;AhpC-TSA	AhpC/TSA;Peroxiredoxin_AhpC-typ;Peroxiredoxin_C;Thioredoxin-like_fold	19	19	19	79	79	79	24.87	0	323.31	373580000	1005	O08709	O08709	Peroxiredoxin-6	Prdx6	108
13.7236	13.4516	13.149	13.21	13.3095	13.1319	12.5074	13.5843	12.0955	12.9127	12.44								cell part;cytoplasmic part;endoplasmic reticulum;integral to membrane;intracellular membrane-bounded organelle;intracellular organelle;intracellular organelle part;intracellular part;intrinsic to membrane;membrane;membrane part;membrane-bounded organelle;mitochondrial membrane;mitochondrial outer membrane;mitochondrial part;mitochondrion;organelle;organelle membrane;organelle outer membrane;organ…		Alternativesplicing;Completeproteome;Endoplasmicreticulum;Membrane;Mitochondrion;Mitochondrionoutermembrane;Phosphoprotein;Referenceproteome;RNA-binding;Transitpeptide;Transmembrane	KH_1;TUDOR	KH_dom;KH_dom_type_1;Tudor	5	5	5	11	11	11	92.194	0	27.058	911230	34	O08715	O08715	A-kinase anchor protein 1, mitochondrial	Akap1	109
14.1855	14.2493	14.5041	14.4661	14.625	15.3595	15.078	14.9425	15.1805	15.1282	15.0863						cell differentiation;cellular developmental process;cellular process;developmental process;epithelial cell differentiation;macromolecule metabolic process;metabolic process;primary metabolic process;protein metabolic process;proteolysis	binding;catalytic activity;endopeptidase activity;hydrolase activity;identical protein binding;peptidase activity;peptidase activity, acting on L-amino acid peptides;protein binding	cell part;cytoplasm;cytoplasmic part;cytosol;intracellular organelle part;intracellular part;nuclear part;nucleoplasm;organelle part	Apoptosis	Apoptosis;Completeproteome;Cytoplasm;Hydrolase;Phosphoprotein;Protease;Referenceproteome;Thiolprotease;Zymogen	Peptidase_C14	Caspase-like_dom;Pept_C14_caspase;Pept_C14_ICE_p20;Pept_C14_ICE_p20_AS;Pept_C14_p10;Pept_C14A_p45_core	9	9	9	38.8	38.8	38.8	31.595	0	23.399	2929500	83	O08738	O08738	Caspase-6;Caspase-6 subunit p18;Caspase-6 subunit p11	Casp6	111
18.7953	18.5642	18.5971	18.5582	18.4238	17.824	17.8478	17.7117	18.0002	17.7093	18.107						anatomical structure morphogenesis;biological regulation;cell maturation;cell redox homeostasis;cellular chemical homeostasis;cellular developmental process;cellular homeostasis;cellular ion homeostasis;cellular metabolic process;cellular process;cellular process involved in reproduction;chemical homeostasis;developmental maturation;developmental process;developmental process involved in reproduc…	binding;catalytic activity;coenzyme binding;cofactor binding;dihydrolipoyl dehydrogenase activity;flavin adenine dinucleotide binding;oxidoreductase activity;oxidoreductase activity, acting on a sulfur group of donors;oxidoreductase activity, acting on a sulfur group of donors, NAD or NADP as acceptor;oxidoreductase activity, acting on NADH or NADPH	acrosomal matrix;cell part;cell projection;cilium;cytoplasmic part;cytoplasmic vesicle part;intracellular membrane-bounded organelle;intracellular organelle;intracellular organelle lumen;intracellular organelle part;intracellular part;membrane-bounded organelle;membrane-enclosed lumen;mitochondrial matrix;mitochondrial part;mitochondrion;myelin sheath;nuclear part;nucleoplasm;organelle;organelle …	Citrate cycle (TCA cycle);Glycine, serine and threonine metabolism;Glycolysis / Gluconeogenesis;Pyruvate metabolism;Valine, leucine and isoleucine degradation	Acetylation;Completeproteome;Directproteinsequencing;Disulfidebond;FAD;Flavoprotein;Mitochondrion;NAD;Oxidoreductase;Phosphoprotein;Redox-activecenter;Referenceproteome;Transitpeptide	Pyr_redox;Pyr_redox_2;Pyr_redox_dim	FAD/NAD-linked_Rdtase_dimer;Lipoamide_DH;Pyr_nucl-diS_OxRdtase_dimer;Pyr_nucl-diS_OxRdtase_FAD/NAD;Pyr_OxRdtase_I_AS;Pyr_OxRdtase_NAD-bd_dom	16	16	16	36.5	36.5	36.5	54.272	0	179.84	79343000	622	O08749	O08749	Dihydrolipoyl dehydrogenase, mitochondrial	Dld	113
19.0079	18.6908	18.8245	18.9668	18.6776	18.2748	18.288	18.1671	18.9111	18.0705	18.4356						cellular macromolecule metabolic process;cellular metabolic process;cellular nitrogen compound metabolic process;cellular process;macromolecule metabolic process;metabolic process;ncRNA metabolic process;ncRNA processing;nitrogen compound metabolic process;nucleic acid metabolic process;nucleobase-containing compound metabolic process;primary metabolic process;RNA metabolic process;RNA processing…	3-hydroxy-2-methylbutyryl-CoA dehydrogenase activity;3-hydroxyacyl-CoA dehydrogenase activity;catalytic activity;oxidoreductase activity;oxidoreductase activity, acting on CH-OH group of donors;oxidoreductase activity, acting on the CH-OH group of donors, NAD or NADP as acceptor;steroid dehydrogenase activity;steroid dehydrogenase activity, acting on the CH-OH group of donors, NAD or NADP as acce…	cell part;cytoplasmic part;endoplasmic reticulum;intracellular membrane-bounded organelle;intracellular organelle;intracellular organelle part;intracellular part;membrane;membrane-bounded organelle;mitochondrial inner membrane;mitochondrial membrane;mitochondrial part;mitochondrion;organelle;organelle inner membrane;organelle membrane;organelle part		Acetylation;Completeproteome;Directproteinsequencing;Mitochondrion;NAD;Oxidoreductase;Referenceproteome;tRNAprocessing	adh_short	DH_sc/Rdtase_SDR;Glc/ribitol_DH;NAD(P)-bd_dom;Sc_DH/Rdtase_CS	13	13	13	66.3	66.3	66.3	27.418	0	321.14	56666000	396	O08756	O08756	3-hydroxyacyl-CoA dehydrogenase type-2	Hsd17b10	114
13.4746	13.4357	13.0772	13.0238	12.5423	12.4855	13.1943	13.221	13.4941	12.9859	13.1539						androgen receptor signaling pathway;biological regulation;catabolic process;cellular catabolic process;cellular component organization;cellular component organization or biogenesis;cellular macromolecule catabolic process;cellular macromolecule metabolic process;cellular membrane organization;cellular metabolic process;cellular process;cellular process involved in reproduction;cellular protein me…	acid-amino acid ligase activity;binding;catalytic activity;cation binding;ion binding;ligase activity;ligase activity, forming carbon-nitrogen bonds;metal ion binding;protein binding transcription factor activity;small conjugating protein ligase activity;transcription coactivator activity;transcription cofactor activity;transcription factor binding transcription factor activity;ubiquitin-protein …	cell part;cytoplasmic part;cytosol;intracellular membrane-bounded organelle;intracellular organelle;intracellular part;macromolecular complex;membrane-bounded organelle;nucleus;organelle;proteasome complex;protein complex	Ubiquitin mediated proteolysis	Alternativesplicing;Biologicalrhythms;Completeproteome;Cytoplasm;Ligase;Metal-binding;Nucleus;Phosphoprotein;Proteasome;Referenceproteome;Ublconjugationpathway;Zinc;Zinc-finger	HECT	HECT;Ubiquitin-protein_ligase_E6-AP	5	5	5	7.9	7.9	7.9	99.818	0	42.933	705430	45	O08759	O08759	Ubiquitin-protein ligase E3A	Ube3a	115
16.2071	16.5175	16.3855	16.2397	16.4832	17.5463	17.4948	17.2133	17.5639	17.6505	17.4756						biological regulation;cellular component movement;cellular component organization;cellular component organization at cellular level;cellular component organization or biogenesis;cellular component organization or biogenesis at cellular level;cellular process;cytoplasmic microtubule organization;cytoskeleton organization;cytoskeleton-dependent intracellular transport;endosome transport;establishme…	catalytic activity;hydrolase activity;hydrolase activity, acting on acid anhydrides;hydrolase activity, acting on acid anhydrides, in phosphorus-containing anhydrides;motor activity;nucleoside-triphosphatase activity;pyrophosphatase activity	cell leading edge;cell part;centrosome;chromosomal part;cytoplasm;cytoplasmic part;cytoskeletal part;dynactin complex;dynein complex;intracellular non-membrane-bounded organelle;intracellular organelle;intracellular organelle part;intracellular part;kinetochore;macromolecular complex;membrane;membrane part;microtubule;microtubule associated complex;microtubule organizing center;non-membrane-bound…	Huntington's disease;Vasopressin-regulated water reabsorption	Alternativesplicing;Coiledcoil;Completeproteome;Cytoplasm;Cytoskeleton;Dynein;Microtubule;Phosphoprotein;Referenceproteome;Transport;Ublconjugation	CAP_GLY;Dynactin	CAP-Gly_domain;DCTN1;Dynactin	15	15	15	15.8	15.8	15.8	141.67	0	48.689	5715300	99	O08788	O08788	Dynactin subunit 1	Dctn1	116
16.9985	16.8988	16.7726	16.9359	16.745	16.9748	17.0283	17.2989	16.9686	17.3404	17.0607						anatomical structure development;biological regulation;carbohydrate metabolic process;cellular component assembly;cellular component organization;cellular component organization or biogenesis;chordate embryonic development;developmental process;embryo development;embryo development ending in birth or egg hatching;in utero embryonic development;liver development;macromolecular complex assembly;mac…	binding;calcium ion binding;cation binding;enzyme binding;ion binding;ion channel binding;kinase binding;metal ion binding;nucleic acid binding;phosphoprotein binding;protein binding;protein kinase binding;protein kinase C binding;RNA binding	cell part;cytoplasmic part;endoplasmic reticulum;intracellular membrane-bounded organelle;intracellular organelle;intracellular part;membrane-bounded organelle;organelle	Protein processing in endoplasmic reticulum	Alternativesplicing;Calcium;Completeproteome;Directproteinsequencing;Endoplasmicreticulum;Glycoprotein;Metal-binding;Phosphoprotein;Referenceproteome;Repeat;Signal	EF-hand_5;PRKCSH;PRKCSH-like	EF_Hand_1_Ca_BS;EF_hand_dom;EF-hand-dom_pair;Glucosidase_2_bsu;LDrepeatLR_classA_rpt;Man6P_isomerase_rcpt-bd_dom;PRKCSH;PRKCSH_N	18	18	18	37	37	37	58.792	0	233.8	21716000	369	O08795	O08795	Glucosidase 2 subunit beta	Prkcsh	117
21.3106	21.3722	21.126	21.2456	21.0585	20.7136	20.7934	20.6707	20.296	20.8	20.9268						4-hydroxyproline metabolic process;amine metabolic process;anatomical structure development;biological regulation;carboxylic acid metabolic process;cell redox homeostasis;cellular amine metabolic process;cellular amino acid metabolic process;cellular component organization;cellular component organization at cellular level;cellular component organization or biogenesis;cellular component organizati…	antioxidant activity;binding;catalytic activity;identical protein binding;oxidoreductase activity;oxidoreductase activity, acting on paired donors, with incorporation or reduction of molecular oxygen;oxidoreductase activity, acting on peroxide as acceptor;peroxidase activity;peroxiredoxin activity;protein binding;protein dimerization activity;protein homodimerization activity	cell part;cytoplasm;cytoplasmic part;cytosol;endoplasmic reticulum;extracellular membrane-bounded organelle;extracellular organelle;extracellular region part;extracellular space;extracellular vesicular exosome;intracellular membrane-bounded organelle;intracellular organelle;intracellular part;membrane-bounded organelle;membrane-bounded vesicle;mitochondrion;nucleus;organelle;smooth endoplasmic re…		3D-structure;Antioxidant;Completeproteome;Cytoplasm;Directproteinsequencing;Disulfidebond;Oxidoreductase;Peroxidase;Redox-activecenter;Referenceproteome;Secreted;Signal	1-cysPrx_C;AhpC-TSA	AhpC/TSA;Peroxiredoxin_C;Thioredoxin-like_fold	14	12	11	59.5	56.6	54	31.052	0	156.11	93656000	329	O08807	O08807	Peroxiredoxin-4	Prdx4	118
11.9492	12.5279	12.624	12.4658	13.1675	14.9857	14.6674	14.3119	14.6	14.9122	14.4351				+	Cluster -712	actin cytoskeleton organization;actin filament organization;actin filament polymerization;actin filament-based process;actin polymerization or depolymerization;biological regulation;cell projection organization;cellular component assembly;cellular component assembly at cellular level;cellular component organization;cellular component organization at cellular level;cellular component organization …	actin binding;binding;cytoskeletal protein binding;enzyme binding;GTPase binding;identical protein binding;ion channel binding;profilin binding;protein binding;Ras GTPase binding;Rho GTPase binding;small GTPase binding	brush border;cell part;cell projection;cell projection membrane;cell projection part;cytoplasm;cytoskeletal part;intracellular non-membrane-bounded organelle;intracellular organelle;intracellular organelle part;intracellular part;leading edge membrane;membrane part;mitotic spindle;neuron projection;non-membrane-bounded organelle;organelle;organelle part;plasma membrane part;ruffle membrane;spindle	Focal adhesion;Regulation of actin cytoskeleton;Shigellosis	3D-structure;Acetylation;Actin-binding;Cellmembrane;Cellprojection;Coiledcoil;Completeproteome;Cytoplasm;Cytoskeleton;Hearing;Isopeptidebond;Membrane;Phosphoprotein;Referenceproteome;Repeat;Ublconjugation	Drf_DAD;Drf_FH1;Drf_FH3;Drf_GBD;FH2	ARM-type_fold;Diaphanous_autoregulatory;Drf_DAD;FH2_Formin;FH3_dom;Formin_Diaph1;Formin_homology_1;GTPase-bd;GTPase-bd/formin_homology_3	15	15	15	13.6	13.6	13.6	139.34	0	38.688	2236700	65	O08808	O08808	Protein diaphanous homolog 1	Diaph1	119
13.8577	13.9479	13.9773	13.8661	14.1088	14.691	14.5527	14.7324	14.3479	14.8623	14.3977						cellular macromolecule metabolic process;cellular metabolic process;cellular nitrogen compound metabolic process;cellular process;macromolecule metabolic process;metabolic process;mRNA metabolic process;mRNA processing;nitrogen compound metabolic process;nucleic acid metabolic process;nucleobase-containing compound metabolic process;primary metabolic process;RNA metabolic process;RNA processing;R…	binding;catalytic activity;GTP binding;GTPase activity;guanyl nucleotide binding;guanyl ribonucleotide binding;hydrolase activity;hydrolase activity, acting on acid anhydrides;hydrolase activity, acting on acid anhydrides, in phosphorus-containing anhydrides;nucleoside-triphosphatase activity;nucleotide binding;purine nucleotide binding;purine ribonucleoside triphosphate binding;purine ribonucleo…	Cajal body;catalytic step 2 spliceosome;cell part;cytoplasm;intracellular membrane-bounded organelle;intracellular organelle;intracellular organelle part;intracellular part;macromolecular complex;membrane;membrane-bounded organelle;nuclear body;nuclear part;nuclear speck;nucleoplasm;nucleoplasm part;nucleus;organelle;organelle part;ribonucleoprotein complex;spliceosomal complex	Spliceosome	Acetylation;Completeproteome;GTP-binding;mRNAprocessing;mRNAsplicing;Nucleotide-binding;Nucleus;Phosphoprotein;Referenceproteome;Spliceosome	EFG_C;EFG_II;EFG_IV;GTP_EFTU;GTP_EFTU_D2	EF_GTP-bd_dom;EFG_III-V;EFG_V;P-loop_NTPase;Ribosomal_S5_D2-typ_fold;Ribosomal_S5_D2-typ_fold_subgr;Small_GTP-bd_dom;Transl_B-barrel;Transl_elong_EFG/EF2_IV;Transl_elong_EFTu/EF1A_2	15	14	14	20.3	19.3	19.3	109.36	0	32.541	3180900	122	O08810	O08810	116 kDa U5 small nuclear ribonucleoprotein component	Eftud2	120
16.0314	16.2301	16.1853	16.1331	16.4574	15.0493	15.0433	14.6813	14.9275	14.9052	15.0684						carboxylic acid catabolic process;carboxylic acid metabolic process;catabolic process;cellular catabolic process;cellular ketone metabolic process;cellular lipid catabolic process;cellular lipid metabolic process;cellular metabolic process;cellular process;fatty acid catabolic process;fatty acid metabolic process;lipid catabolic process;lipid metabolic process;metabolic process;monocarboxylic aci…	acylglycerol lipase activity;carbon-nitrogen ligase activity, with glutamine as amido-N-donor;carboxylic ester hydrolase activity;catalytic activity;fatty acid amide hydrolase activity;hydrolase activity;hydrolase activity, acting on carbon-nitrogen (but not peptide) bonds;hydrolase activity, acting on carbon-nitrogen (but not peptide) bonds, in linear amides;hydrolase activity, acting on ester b…	cell part;cytoplasmic part;endoplasmic reticulum membrane;endoplasmic reticulum part;Golgi apparatus part;Golgi membrane;integral to membrane;intracellular organelle part;intracellular part;intrinsic to membrane;membrane;membrane part;organelle membrane;organelle part		Completeproteome;Endoplasmicreticulum;Golgiapparatus;Hydrolase;Membrane;Phosphoprotein;Referenceproteome;Transmembrane;Transmembranehelix	Amidase	Amidase;Amidase_CS;Amidase_dom;FAAH	17	17	17	46.8	46.8	46.8	63.221	0	216.16	12559000	306	O08914	O08914	Fatty-acid amide hydrolase 1	Faah	121
12.617	12.6245	12.6164	12.1966	13.5693	14.4736	13.8704	14.3713	13.4046	12.4633	13.6421						biological regulation;cellular macromolecule metabolic process;cellular metabolic process;cellular process;cellular protein metabolic process;establishment of localization;establishment of localization in cell;establishment of protein localization;establishment of protein localization in mitochondrion;establishment of protein localization to organelle;intracellular protein transport;intracellular…	aryl hydrocarbon receptor binding;binding;GAF domain binding;protein binding;protein binding transcription factor activity;protein domain specific binding;receptor binding;transcription cofactor activity;transcription factor binding;transcription factor binding transcription factor activity;unfolded protein binding	aryl hydrocarbon receptor complex;cell part;cytoplasm;cytoplasmic part;cytosol;intracellular organelle part;intracellular part;macromolecular complex;membrane;nuclear part;nucleoplasm;organelle part;plasma membrane;protein complex;receptor complex		Completeproteome;Cytoplasm;Directproteinsequencing;Referenceproteome;Repeat;TPRrepeat	FKBP_C	PPIase_FKBP_dom;TPR_repeat;TPR-contain_dom;TPR-like_helical_dom	3	3	3	14.5	14.5	14.5	37.605	0	11.787	517850	30	O08915	O08915	AH receptor-interacting protein	Aip	122
13.9844	14.1198	13.9628	14.0319	14.0909	14.3871	14.4967	14.7992	14.0331	14.8017	14.0629						anatomical structure morphogenesis;axon guidance;axonogenesis;biological regulation;cell part morphogenesis;cell projection morphogenesis;cell projection organization;cellular component disassembly;cellular component disassembly at cellular level;cellular component morphogenesis;cellular component organization;cellular component organization at cellular level;cellular component organization or bi…	binding;enzyme binding;protease binding;protein binding	adherens junction;anchoring junction;caveola;cell junction;cell part;cell-substrate adherens junction;cell-substrate junction;centriolar satellite;cytoplasmic membrane-bounded vesicle;cytoplasmic part;cytoplasmic vesicle;cytoskeletal part;endosome;extracellular membrane-bounded organelle;extracellular organelle;extracellular region part;extracellular vesicular exosome;flotillin complex;focal adhe…	Insulin signaling pathway	Cellmembrane;Completeproteome;Directproteinsequencing;Endosome;Membrane;Phosphoprotein;Referenceproteome	Band_7	Band_7;Flotillin_fam	10	10	10	33.6	33.6	33.6	47.513	0	32.496	1968400	82	O08917	O08917	Flotillin-1	Flot1	123
16.0839	16.0866	16.0701	16.3136	16.0289	14.3436	12.0856	12.853	14.2747	14.078	13.5498				+	Cluster -705	amine transport;biological regulation;catecholamine transport;cation transport;cellular component assembly;cellular component organization;cellular component organization or biogenesis;cellular process;dopamine transport;drug transmembrane transport;drug transport;epinephrine transport;establishment of localization;establishment or maintenance of transmembrane electrochemical gradient;hormone tra…	acetylcholine transmembrane transporter activity;active transmembrane transporter activity;alcohol transmembrane transporter activity;amine transmembrane transporter activity;cation transmembrane transporter activity;dopamine transmembrane transporter activity;inorganic cation transmembrane transporter activity;ion transmembrane transporter activity;monoamine transmembrane transporter activity;ne…	basolateral plasma membrane;cell part;integral to membrane;integral to plasma membrane;intrinsic to membrane;intrinsic to plasma membrane;membrane part;plasma membrane part	Bile secretion	Cellmembrane;Completeproteome;Glycoprotein;Iontransport;Membrane;Phosphoprotein;Referenceproteome;Transmembrane;Transmembranehelix;Transport	Sugar_tr	MFS_dom;Orgcat_transp;Sub_transporter;Sugar_transporter_CS	6	6	6	12.2	12.2	12.2	61.52	0	25.645	4489200	121	O08966;O70577	O08966	Solute carrier family 22 member 1	Slc22a1	124
12.0959	11.699	12.0162	11.82	11.8004	15.3251	15.3879	15.4185	15	15.2299	14.2899				+	Cluster -712	actin cytoskeleton organization;actin filament-based process;biological regulation;cell communication;cell-cell signaling;cellular component organization;cellular component organization at cellular level;cellular component organization or biogenesis;cellular component organization or biogenesis at cellular level;cellular process;cellular response to stimulus;cytoskeleton organization;intracellula…	binding;cytokine receptor binding;frizzled binding;G-protein-coupled receptor binding;growth factor receptor binding;identical protein binding;interleukin-5 receptor binding;protein binding;protein dimerization activity;protein heterodimerization activity;protein N-terminus binding;receptor binding;syndecan binding	blood microparticle;cell part;cytoplasm;cytoplasmic membrane-bounded vesicle;cytoplasmic part;cytoplasmic vesicle;extracellular membrane-bounded organelle;extracellular organelle;extracellular region part;extracellular space;extracellular vesicular exosome;interleukin-5 receptor complex;intracellular membrane-bounded organelle;intracellular organelle;intracellular part;macromolecular complex;mela…		Acetylation;Completeproteome;Membrane;Phosphoprotein;Referenceproteome;Repeat	PDZ	PDZ;SDCBP	4	4	4	20.1	20.1	20.1	32.379	0	11.502	516820	17	O08992	O08992	Syntenin-1	Sdcbp	125
17.3218	17.1216	17.4568	17.3882	17.5702	18.5315	18.4673	18.2797	18.6143	18.4764	18.8233						biological regulation;cation homeostasis;cation transport;cellular cation homeostasis;cellular chemical homeostasis;cellular copper ion homeostasis;cellular homeostasis;cellular ion homeostasis;cellular process;chemical homeostasis;copper ion homeostasis;copper ion transport;establishment of localization;establishment of localization in cell;homeostatic process;intracellular copper ion transport;…	binding;cation binding;cation transmembrane transporter activity;copper chaperone activity;copper ion binding;copper ion transmembrane transporter activity;copper-dependent protein binding;inorganic cation transmembrane transporter activity;ion binding;ion transmembrane transporter activity;metal ion binding;metal ion transmembrane transporter activity;metallochaperone activity;protein binding;su…	cell part;cytoplasmic part;cytosol;intracellular part	Mineral absorption	Acetylation;Chaperone;Completeproteome;Copper;Coppertransport;Iontransport;Metal-binding;Referenceproteome;Transport	HMA	HeavyMe-assoc_HMA;Heavy-metal-associated_CS	5	5	5	58.8	58.8	58.8	7.3384	0	107.62	25719000	257	O08997	O08997	Copper transport protein ATOX1	Atox1	126
15.1565	15.049	14.7968	14.9023	15.0025	13.9532	13.9661	14.3471	14.3339	12.8547	12.3825						anatomical structure development;biological regulation;carboxylic acid catabolic process;carboxylic acid metabolic process;catabolic process;cell development;cell differentiation;cell migration;cell motility;cellular catabolic process;cellular component assembly;cellular component assembly at cellular level;cellular component movement;cellular component organization;cellular component organizatio…	binding;enzyme binding;GTPase binding;peptide binding;peroxisome matrix targeting signal-1 binding;peroxisome targeting sequence binding;protein binding;protein C-terminus binding;protein N-terminus binding;signal sequence binding;small GTPase binding	cell part;cytoplasm;cytoplasmic part;cytosol;Golgi apparatus;intracellular;intracellular membrane-bounded organelle;intracellular organelle;intracellular organelle lumen;intracellular organelle part;intracellular part;macromolecular complex;membrane;membrane-bounded organelle;membrane-enclosed lumen;microbody;microbody lumen;microbody membrane;microbody part;mitochondrion;organelle;organelle lume…	Peroxisome	Alternativesplicing;Completeproteome;Cytoplasm;Membrane;Peroxisome;Phosphoprotein;Proteintransport;Referenceproteome;Repeat;Thioesterbond;TPRrepeat;Transport;Ublconjugation	TPR_1	PTS1R_family;TPR_1;TPR_repeat;TPR-contain_dom;TPR-like_helical_dom	17	17	17	41	41	41	70.755	0	99.234	4563000	130	O09012	O09012	Peroxisomal targeting signal 1 receptor	Pex5	128
11.5369	12.5595	12.2704	12.7394	13.6352	18.1121	17.8612	17.7756	17.3506	18.5641	16.9374				+	Cluster -712	anatomical structure homeostasis;biological regulation;catabolic process;chemical homeostasis;chemical homeostasis within a tissue;homeostatic process;macromolecule catabolic process;macromolecule metabolic process;membrane protein proteolysis;metabolic process;primary metabolic process;protein catabolic process;protein metabolic process;proteolysis;regulation of biological quality;surfactant hom…	aspartic-type endopeptidase activity;aspartic-type peptidase activity;catalytic activity;endopeptidase activity;hydrolase activity;peptidase activity;peptidase activity, acting on L-amino acid peptides	cell part;cytoplasmic part;extracellular membrane-bounded organelle;extracellular organelle;extracellular region part;extracellular space;extracellular vesicular exosome;intracellular membrane-bounded organelle;intracellular organelle;intracellular part;lysosome;lytic vacuole;membrane-bounded organelle;membrane-bounded vesicle;organelle;vacuole;vesicle	Lysosome	Aspartylprotease;Completeproteome;Disulfidebond;Glycoprotein;Hydrolase;Protease;Referenceproteome;Secreted;Signal;Zymogen	Asp	Aspartic_peptidase;Aspartic_peptidase_AS;Peptidase_aspartic_dom	3	3	3	8.6	8.6	8.6	45.544	0	10.889	1909600	31	O09043	O09043	Napsin-A	Napsa	129
14.3512	14.5461	14.5528	14.4764	14.7646	15.6398	15.6792	15.4755	15.4996	15.5429	15.5654						amine transport;biological regulation;cellular component assembly;cellular component assembly at cellular level;cellular component organization;cellular component organization at cellular level;cellular component organization or biogenesis;cellular component organization or biogenesis at cellular level;cellular macromolecular complex assembly;cellular macromolecular complex subunit organization;c…	binding;protein binding;SNAP receptor activity;SNARE binding;syntaxin binding	adherens junction;anchoring junction;azurophil granule;cell junction;cell part;cell projection;cell-substrate adherens junction;cell-substrate junction;cytoplasm;cytoplasmic membrane-bounded vesicle;cytoplasmic part;cytoplasmic vesicle;extracellular membrane-bounded organelle;extracellular organelle;extracellular region part;extracellular vesicular exosome;focal adhesion;intracellular membrane-bo…	SNARE interactions in vesicular transport	Acetylation;Celljunction;Cellmembrane;Coiledcoil;Completeproteome;Lipoprotein;Membrane;Palmitate;Phosphoprotein;Proteintransport;Referenceproteome;Repeat;Synapse;Synaptosome;Transport	SNAP-25;SNARE	SNAP-25;T_SNARE_dom	8	8	8	59.5	59.5	59.5	23.261	0	127.43	3588400	152	O09044;P60879	O09044	Synaptosomal-associated protein 23	Snap23	130
17.3736	17.2402	17.2652	17.3672	17.163	17.5181	17.501	17.3873	17.6925	17.6791	17.5254						catabolic process;cellular catabolic process;cellular macromolecule catabolic process;cellular macromolecule metabolic process;cellular metabolic process;cellular process;macromolecule catabolic process;macromolecule metabolic process;metabolic process;modification-dependent macromolecule catabolic process;modification-dependent protein catabolic process;primary metabolic process;proteasomal prot…	catalytic activity;endopeptidase activity;hydrolase activity;peptidase activity;peptidase activity, acting on L-amino acid peptides;threonine-type endopeptidase activity;threonine-type peptidase activity	cell part;cytoplasm;cytoplasmic part;cytosol;extracellular membrane-bounded organelle;extracellular organelle;extracellular region part;extracellular vesicular exosome;intracellular membrane-bounded organelle;intracellular organelle;intracellular part;macromolecular complex;membrane-bounded organelle;membrane-bounded vesicle;nucleus;organelle;proteasome complex;proteasome core complex;protein com…	Proteasome	3D-structure;Acetylation;Completeproteome;Cytoplasm;Directproteinsequencing;Glycoprotein;Hydrolase;Nucleus;Phosphoprotein;Protease;Proteasome;Referenceproteome;Threonineprotease	Proteasome	Ntn_hydrolases_N;Proteasome_bsu_CS;Proteasome_sua/b;Proteasome_suB-type	9	9	9	53.8	53.8	53.8	26.372	0	120.59	22060000	290	O09061	O09061	Proteasome subunit beta type-1	Psmb1	131
13.9847	14.0081	13.9718	14.1056	13.9473	14.9781	15.0303	15.0654	14.6006	15.0739	14.8231						anatomical structure development;anatomical structure formation involved in morphogenesis;anatomical structure morphogenesis;ATP-dependent chromatin remodeling;biological regulation;cell differentiation;cellular component organization;cellular component organization at cellular level;cellular component organization or biogenesis;cellular component organization or biogenesis at cellular level;cell…	activating transcription factor binding;binding;catalytic activity;chromatin binding;core promoter binding;deacetylase activity;DNA binding;enzyme binding;histone deacetylase activity;histone deacetylase activity (H3-K14 specific);histone deacetylase activity (H3-K9 specific);histone deacetylase binding;hydrolase activity;hydrolase activity, acting on carbon-nitrogen (but not peptide) bonds;hydro…	cell body;cell part;chromatin;chromatin remodeling complex;chromosomal part;cytoplasm;cytoplasmic part;cytosol;heterochromatin;histone deacetylase complex;intracellular membrane-bounded organelle;intracellular organelle;intracellular organelle part;intracellular part;macromolecular complex;membrane-bounded organelle;neuronal cell body;nuclear chromatin;nuclear chromosome part;nuclear part;nucleop…	Cell cycle;Chronic myeloid leukemia;Huntington's disease;Notch signaling pathway;Pathways in cancer	Acetylation;Biologicalrhythms;Chromatinregulator;Completeproteome;Hydrolase;Isopeptidebond;Methylation;Nucleus;Phosphoprotein;Referenceproteome;Repressor;Transcription;Transcriptionregulation;Ublconjugation	Hist_deacetyl	His_deacetylse;His_deacetylse_1;His_deacetylse_dom	9	9	5	25.3	25.3	16	55.074	0	20.88	1862900	77	O09106;O88895	O09106	Histone deacetylase 1	Hdac1	132
15.2411	14.0069	13.6624	14.5704	14.8376	12.1645	12.3107	12.7833	13.7631	13.1576	12.7489				+	Cluster -705	activation of MAPK activity;biological regulation;cardiac muscle contraction;cellular macromolecule metabolic process;cellular metabolic process;cellular process;cellular protein metabolic process;cellular response to stimulus;cellular response to stress;defense response;inflammatory response;intracellular protein kinase cascade;intracellular signal transduction;macromolecule metabolic process;ma…	adenyl nucleotide binding;adenyl ribonucleotide binding;ATP binding;binding;catalytic activity;enzyme binding;kinase activity;kinase binding;MAP kinase kinase activity;nucleotide binding;phosphotransferase activity, alcohol group as acceptor;protein binding;protein kinase activity;protein kinase binding;protein serine/threonine kinase activity;protein serine/threonine/tyrosine kinase activity;pro…	cell part;cytoplasm;intracellular part;membrane	Amyotrophic lateral sclerosis (ALS);Fc epsilon RI signaling pathway;GnRH signaling pathway;MAPK signaling pathway;Toll-like receptor signaling pathway;Toxoplasmosis	3D-structure;Acetylation;Alternativesplicing;ATP-binding;Completeproteome;Kinase;Nucleotide-binding;Phosphoprotein;Referenceproteome;Serine/threonine-proteinkinase;Transferase;Tyrosine-proteinkinase	Pkinase	Kinase-like_dom;Prot_kinase_dom;Protein_kinase_ATP_BS;Ser/Thr_dual-sp_kinase;Ser/Thr_kinase_AS	5	5	4	23.3	23.3	18.7	39.296	0	16.18	1205100	23	O09110	O09110	Dual specificity mitogen-activated protein kinase kinase 3	Map2k3	133
17.0694	16.928	16.7935	16.6406	16.9246	16.5371	16.2722	16.4453	16.5669	16.1843	16.5339						metabolic process;oxidation-reduction process		cell part;cytoplasmic part;integral to membrane;intracellular membrane-bounded organelle;intracellular organelle;intracellular organelle part;intracellular part;intrinsic to membrane;macromolecular complex;membrane part;membrane-bounded organelle;mitochondrial membrane part;mitochondrial part;mitochondrial respiratory chain complex I;mitochondrion;NADH dehydrogenase complex;organelle;organelle pa…	Alzheimer's disease;Huntington's disease;Oxidative phosphorylation;Parkinson's disease	Completeproteome;Directproteinsequencing;Electrontransport;Membrane;Mitochondrion;Mitochondrioninnermembrane;Referenceproteome;Respiratorychain;Transitpeptide;Transmembrane;Transmembranehelix;Transport	ESSS	NADH_UbQ_OxRdtase_ESSS_su	5	5	5	45	45	45	17.444	0	60.389	8265500	111	O09111	O09111	NADH dehydrogenase [ubiquinone] 1 beta subcomplex subunit 11, mitochondrial	Ndufb11	134
18.2619	18.0969	18.0925	18.0739	18.0544	18.2061	18.183	17.5257	18.3324	18.1434	18.5771						biological regulation;carboxylic acid metabolic process;catabolic process;cellular catabolic process;cellular ketone metabolic process;cellular metabolic process;cellular process;cellular response to arsenic-containing substance;cellular response to chemical stimulus;cellular response to inorganic substance;cellular response to stimulus;L-ascorbic acid metabolic process;metabolic process;negative…	antioxidant activity;catalytic activity;disulfide oxidoreductase activity;glutathione dehydrogenase (ascorbate) activity;glutathione disulfide oxidoreductase activity;glutathione transferase activity;methylarsonate reductase activity;oxidoreductase activity;oxidoreductase activity, acting on a sulfur group of donors;oxidoreductase activity, acting on a sulfur group of donors, quinone or similar c…	cell part;cytoplasm;cytoplasmic part;cytosol;extracellular membrane-bounded organelle;extracellular organelle;extracellular region part;extracellular vesicular exosome;intracellular part;membrane-bounded organelle;membrane-bounded vesicle;organelle;vesicle	Drug metabolism - cytochrome P450;Glutathione metabolism;Metabolism of xenobiotics by cytochrome P450	Acetylation;Completeproteome;Cytoplasm;Oxidoreductase;Phosphoprotein;Referenceproteome;Transferase	GST_C;GST_N_3	Glutathione_S-Trfase_N;Glutathione-S-Trfase_C-like;GST_C;GST_omega;Thioredoxin-like_fold	19	19	19	67.5	67.5	67.5	27.497	0	109.9	59829000	530	O09131;Q8K2Q2	O09131	Glutathione S-transferase omega-1	Gsto1	136
15.6455	15.4543	15.506	15.4424	15.565	15.3009	15.3998	14.0878	15.8207	14.5547	15.613							aromatase activity;binding;catalytic activity;cation binding;heme binding;ion binding;iron ion binding;metal ion binding;monooxygenase activity;oxidoreductase activity;oxidoreductase activity, acting on paired donors, with incorporation or reduction of molecular oxygen;oxidoreductase activity, acting on paired donors, with incorporation or reduction of molecular oxygen, reduced flavin or flavopro…	cell part;cytoplasmic part;endoplasmic reticulum membrane;endoplasmic reticulum part;intracellular organelle part;intracellular part;membrane;membrane part;organelle membrane;organelle part	Aminobenzoate degradation;Drug metabolism - cytochrome P450;Drug metabolism - other enzymes;Linoleic acid metabolism;Metabolism of xenobiotics by cytochrome P450;Retinol metabolism;Steroid hormone biosynthesis	Completeproteome;Endoplasmicreticulum;Heme;Iron;Membrane;Metal-binding;Microsome;Monooxygenase;Oxidoreductase;Referenceproteome	p450	Cyt_P450;Cyt_P450_CS;Cyt_P450_E_CYP3A;Cyt_P450_E_grp-II	15	15	15	34.8	34.8	34.8	58.121	0	38.687	5630700	172	O09158	O09158	Cytochrome P450 3A25	Cyp3a25	137
14.8405	14.8398	15.1071	14.9239	14.6887	15.6059	15.6744	15.0798	15.3639	15.4252	15.5571						alcohol metabolic process;behavior;carbohydrate metabolic process;cellular carbohydrate metabolic process;cellular macromolecule metabolic process;cellular metabolic process;cellular process;cellular protein metabolic process;cognition;hexose metabolic process;learning or memory;macromolecule metabolic process;macromolecule modification;mannose metabolic process;metabolic process;monosaccharide m…	alpha-mannosidase activity;binding;carbohydrate binding;catalytic activity;cation binding;hydrolase activity;hydrolase activity, acting on glycosyl bonds;hydrolase activity, hydrolyzing O-glycosyl compounds;ion binding;mannose binding;mannosidase activity;metal ion binding;monosaccharide binding;sugar binding;transition metal ion binding;zinc ion binding	cell part;cytoplasmic part;extracellular membrane-bounded organelle;extracellular organelle;extracellular region part;extracellular vesicular exosome;intracellular membrane-bounded organelle;intracellular organelle;intracellular part;lysosome;lytic vacuole;membrane-bounded organelle;membrane-bounded vesicle;organelle;vacuole;vesicle	Lysosome;Other glycan degradation	Completeproteome;Disulfidebond;Glycoprotein;Glycosidase;Hydrolase;Lysosome;Metal-binding;Referenceproteome;Signal;Zinc	Alpha-mann_mid;Glyco_hydro_38;Glyco_hydro_38C	Gal_mutarotase_SF_dom;Glyco_hydro/deAcase_b/a-brl;Glyco_hydro_13_b;Glyco_hydro_38/57_N;Glyco_hydro_38_C;Glyco_hydro_38_cen;Glyco_hydro_38_N;Glyco_hydro_57/38_cen	16	16	16	18.9	18.9	18.9	114.65	0	82.31	4966500	179	O09159	O09159	Lysosomal alpha-mannosidase	Man2b1	138
14.0861	13.9922	13.7461	14.0065	13.8887	15.2957	15.2251	15.0972	14.9624	15.5416	15.2744						cellular metabolic process;cellular process;cellular response to chemical stimulus;cellular response to oxidative stress;cellular response to oxygen radical;cellular response to reactive oxygen species;cellular response to stimulus;cellular response to stress;cellular response to superoxide;metabolic process;reactive oxygen species metabolic process;removal of superoxide radicals;response to chem…	antioxidant activity;binding;catalytic activity;cation binding;copper ion binding;ion binding;metal ion binding;oxidoreductase activity;oxidoreductase activity, acting on superoxide radicals as acceptor;superoxide dismutase activity;transition metal ion binding;zinc ion binding	cell part;cytoplasm;cytoplasmic part;extracellular matrix;extracellular membrane-bounded organelle;extracellular organelle;extracellular region part;extracellular space;extracellular vesicular exosome;Golgi apparatus part;Golgi lumen;intracellular membrane-bounded organelle;intracellular organelle;intracellular organelle lumen;intracellular organelle part;intracellular part;membrane-bounded organ…		3D-structure;Antioxidant;Completeproteome;Copper;Directproteinsequencing;Disulfidebond;Glycoprotein;Metal-binding;Oxidoreductase;Referenceproteome;Secreted;Signal;Zinc	Sod_Cu	SOD_Cu/Zn_BS;SOD_Cu/Zn_extracel;SOD_Cu_Zn_dom	6	6	6	31.5	31.5	31.5	27.392	0	100.6	2025000	117	O09164	O09164	Extracellular superoxide dismutase [Cu-Zn]	Sod3	139
18.484	18.1066	18.0182	18.1614	17.9836	17.962	17.9407	18.2855	17.9554	18.1091	18.062						biosynthetic process;cellular biosynthetic process;cellular macromolecule biosynthetic process;cellular macromolecule metabolic process;cellular metabolic process;cellular process;cellular protein metabolic process;macromolecule biosynthetic process;macromolecule metabolic process;metabolic process;primary metabolic process;protein metabolic process;translation	structural constituent of ribosome;structural molecule activity	cell part;cytoplasm;cytosolic large ribosomal subunit;intracellular non-membrane-bounded organelle;intracellular organelle;intracellular organelle part;intracellular part;large ribosomal subunit;macromolecular complex;membrane;non-membrane-bounded organelle;nuclear part;nucleolus;organelle;organelle part;ribonucleoprotein complex		Completeproteome;Referenceproteome;Ribonucleoprotein;Ribosomalprotein	Ribosomal_L21e	Ribosomal_L21e;Ribosomal_L21e_CS;Translation_prot_SH3-like	6	6	6	36.9	36.9	36.9	18.562	0	57.191	26212000	206	O09167	O09167	60S ribosomal protein L21	Rpl21	140
16.7956	16.7987	16.9341	16.7752	16.9346	16.7251	16.4955	16.3794	16.517	16.3027	16.6464						amine biosynthetic process;amine metabolic process;apoptotic mitochondrial changes;biological regulation;biosynthetic process;carboxylic acid biosynthetic process;carboxylic acid metabolic process;cellular amine metabolic process;cellular amino acid biosynthetic process;cellular amino acid metabolic process;cellular biosynthetic process;cellular component organization;cellular component organizat…	acid-amino acid ligase activity;binding;catalytic activity;enzyme binding;enzyme regulator activity;glutamate-cysteine ligase activity;glutamate-cysteine ligase catalytic subunit binding;ligase activity;ligase activity, forming carbon-nitrogen bonds;protein binding;protein dimerization activity;protein heterodimerization activity	cell part;cytoplasmic part;glutamate-cysteine ligase complex;intracellular part;macromolecular complex;protein complex	Glutathione metabolism	Acetylation;Completeproteome;Glutathionebiosynthesis;Referenceproteome	Aldo_ket_red	NADP_OxRdtase_dom	10	10	10	42.7	42.7	42.7	30.534	0	136.97	16850000	305	O09172	O09172	Glutamate--cysteine ligase regulatory subunit	Gclm	141
20.1875	20.088	20.2507	20.149	20.2791	18.5756	18.6237	18.28	18.8955	18.3206	19.0122				+	Cluster -705	amine catabolic process;amine metabolic process;aromatic amino acid family catabolic process;aromatic amino acid family metabolic process;aromatic compound catabolic process;carboxylic acid catabolic process;carboxylic acid metabolic process;catabolic process;cellular amine metabolic process;cellular amino acid catabolic process;cellular amino acid metabolic process;cellular aromatic compound met…	binding;catalytic activity;cation binding;dioxygenase activity;homogentisate 1,2-dioxygenase activity;ion binding;metal ion binding;oxidoreductase activity;oxidoreductase activity, acting on single donors with incorporation of molecular oxygen;oxidoreductase activity, acting on single donors with incorporation of molecular oxygen, incorporation of two atoms of oxygen	extracellular membrane-bounded organelle;extracellular organelle;extracellular region part;extracellular vesicular exosome;membrane-bounded organelle;membrane-bounded vesicle;organelle;vesicle	Styrene degradation;Tyrosine metabolism	Acetylation;Completeproteome;Dioxygenase;Directproteinsequencing;Iron;Metal-binding;Oxidoreductase;Phenylalaninecatabolism;Referenceproteome;Tyrosinecatabolism	HgmA	Homogentis_dOase;RmlC_Cupin;RmlC-like_jellyroll	23	23	23	67.4	67.4	67.4	49.959	0	323.31	180820000	858	O09173	O09173	Homogentisate 1,2-dioxygenase	Hgd	142
16.5399	16.6722	16.9801	17.1777	16.2115	16.4029	16.4226	16.3413	16.6769	16.3092	16.3838						bile acid biosynthetic process;bile acid metabolic process;biosynthetic process;carboxylic acid biosynthetic process;carboxylic acid metabolic process;catabolic process;cellular biosynthetic process;cellular catabolic process;cellular ketone metabolic process;cellular lipid catabolic process;cellular lipid metabolic process;cellular metabolic process;cellular process;fatty acid metabolic process;…	alpha-methylacyl-CoA racemase activity;binding;catalytic activity;isomerase activity;protein binding;racemase and epimerase activity;receptor binding	cell part;cytoplasm;cytoplasmic part;intracellular membrane-bounded organelle;intracellular organelle;intracellular part;membrane-bounded organelle;microbody;mitochondrion;organelle;peroxisome	Peroxisome;Primary bile acid biosynthesis	Acetylation;Completeproteome;Directproteinsequencing;Isomerase;Mitochondrion;Peroxisome;Referenceproteome	CoA_transf_3	CoA-Trfase_fam_III;CoA-Trfase_III_dom	18	18	18	55.9	55.9	55.9	41.704	0	169.74	22744000	404	O09174	O09174	Alpha-methylacyl-CoA racemase	Amacr	143
12.4345	12.9911	13.0097	12.6199	13.5689	15.0052	14.8859	14.3875	15.1081	14.6798	14.5831				+	Cluster -712	establishment of localization;establishment of localization in cell;establishment of protein localization;intracellular protein transport;intracellular transport;protein transport;transport	protein transporter activity;substrate-specific transporter activity;transporter activity	cell part;cytoplasmic part;endosome;intracellular membrane-bounded organelle;intracellular organelle;intracellular part;membrane-bounded organelle;nucleus;organelle		Completeproteome;Referenceproteome	Vps26	Ig_E-set;Vps26-related	4	4	4	20.2	20.2	20.2	32.97	0	33.901	626190	29	O35075	O35075	Down syndrome critical region protein 3 homolog	Dscr3	144
14.1454	14.2781	14.3378	14.1559	14.2282	17.1244	17.3298	17.2544	17.252	17.5338	17.0507				+	Cluster -712	biological adhesion;cell adhesion;cellular process;establishment of localization;establishment of localization in cell;establishment of protein localization;establishment of protein localization to organelle;establishment of protein localization to vacuole;intracellular protein transport;intracellular transport;lysosomal transport;protein targeting;protein targeting to lysosome;protein targeting …	binding;enzyme binding;protein binding;receptor activity	adherens junction;anchoring junction;cell junction;cell part;cell-substrate adherens junction;cell-substrate junction;cytoplasmic part;extracellular membrane-bounded organelle;extracellular organelle;extracellular region part;extracellular vesicular exosome;focal adhesion;integral to membrane;intracellular organelle lumen;intracellular organelle part;intracellular part;intrinsic to membrane;lysos…	Lysosome	Completeproteome;Directproteinsequencing;Disulfidebond;Glycoprotein;Lipoprotein;Lysosome;Membrane;Palmitate;Receptor;Referenceproteome;Transmembrane;Transmembranehelix	CD36	CD36;LimpII	10	10	10	22	22	22	54.043	0	48.764	8715800	197	O35114	O35114	Lysosome membrane protein 2	Scarb2	145
18.6534	18.3852	18.5979	18.7076	18.5294	18.0972	18.1175	18.0446	18.2663	18.0293	18.2016						anatomical structure development;anatomical structure morphogenesis;biological regulation;biosynthetic process;branching involved in mammary gland duct morphogenesis;branching morphogenesis of a tube;cellular biosynthetic process;cellular macromolecule biosynthetic process;cellular macromolecule metabolic process;cellular metabolic process;cellular nitrogen compound metabolic process;cellular pro…		cell part;cell surface;cytoplasmic part;extracellular membrane-bounded organelle;extracellular organelle;extracellular region part;extracellular vesicular exosome;intracellular membrane-bounded organelle;intracellular organelle;intracellular organelle part;intracellular part;macromolecular complex;membrane;membrane-bounded organelle;membrane-bounded vesicle;mitochondrial inner membrane;mitochondr…		Acetylation;Coiledcoil;Completeproteome;Cytoplasm;Directproteinsequencing;Membrane;Mitochondrion;Mitochondrioninnermembrane;Nucleus;Phosphoprotein;Receptor;Referenceproteome;Repressor;Transcription;Transcriptionregulation	Band_7	Band_7;Prohibitin	18	18	18	64.9	64.9	64.9	33.296	0	211.15	72035000	572	O35129	O35129	Prohibitin-2	Phb2	146
12.0637	12.0518	13.19	12.8004	11.7906	16.558	16.6109	16.0822	16.6956	16.421	17.0276				+	Cluster -712	biological regulation;biosynthetic process;cell differentiation;cellular biosynthetic process;cellular chemical homeostasis;cellular component assembly;cellular component organization;cellular component organization or biogenesis;cellular developmental process;cellular homeostasis;cellular ion homeostasis;cellular metabolic process;cellular nitrogen compound biosynthetic process;cellular nitrogen…	angiostatin binding;ATPase binding;ATPase inhibitor activity;ATPase regulator activity;binding;calmodulin binding;enzyme binding;enzyme inhibitor activity;enzyme regulator activity;identical protein binding;nucleoside-triphosphatase regulator activity;protein binding;protein dimerization activity;protein homodimerization activity	cell part;cell surface;cytoplasmic part;intracellular membrane-bounded organelle;intracellular organelle;intracellular organelle part;intracellular part;macromolecular complex;membrane part;membrane-bounded organelle;mitochondrial membrane part;mitochondrial part;mitochondrial proton-transporting ATP synthase complex;mitochondrion;organelle;organelle part;protein complex;proton-transporting ATP s…		Coiledcoil;Completeproteome;Mitochondrion;Referenceproteome;Transitpeptide	IATP	ATPase_inhibitor_IATP_mt	3	3	3	9.4	9.4	9.4	12.159	0	6.1692	1333500	38	O35143	O35143	ATPase inhibitor, mitochondrial	Atpif1	147
13.8306	13.5218	13.4774	13.6407	13.6004	13.5292	13.4345	13.7441	13.4118	13.8261	13.4976						cellular component organization;cellular component organization at cellular level;cellular component organization or biogenesis;cellular component organization or biogenesis at cellular level;cellular membrane fusion;cellular membrane organization;cellular process;endosome transport;ER to Golgi vesicle-mediated transport;establishment of localization;establishment of localization in cell;establis…	binding;protein binding;SNAP receptor activity;SNARE binding	cell part;coated vesicle membrane;cytoplasmic part;cytoplasmic vesicle membrane;cytoplasmic vesicle part;endoplasmic reticulum membrane;endoplasmic reticulum part;endosomal part;endosome membrane;ER to Golgi transport vesicle membrane;Golgi apparatus;Golgi apparatus part;Golgi membrane;integral to membrane;intracellular membrane-bounded organelle;intracellular organelle;intracellular organelle pa…	SNARE interactions in vesicular transport	Acetylation;Coiledcoil;Completeproteome;Golgiapparatus;Membrane;Proteintransport;Referenceproteome;Transmembrane;Transmembranehelix;Transport		GOSR2/Membrin/Bos1	3	3	3	17.9	17.9	17.9	24.725	0	11.271	709950	57	O35166	O35166	Golgi SNAP receptor complex member 2	Gosr2	148
21.2415	21.106	21.2444	21.2184	21.2298	20.2839	20.171	19.7349	20.4716	20.2176	20.6552						biosynthetic process;cellular biosynthetic process;cellular metabolic process;cellular process;melanin biosynthetic process;melanin metabolic process;metabolic process;pigment biosynthetic process;pigment metabolic process;secondary metabolic process	carbon-carbon lyase activity;carboxy-lyase activity;catalytic activity;D-dopachrome decarboxylase activity;lyase activity	cell part;cytoplasm;extracellular membrane-bounded organelle;extracellular organelle;extracellular region part;extracellular vesicular exosome;intracellular part;membrane-bounded organelle;membrane-bounded vesicle;organelle;vesicle		3D-structure;Acetylation;Completeproteome;Cytoplasm;Directproteinsequencing;Lyase;Melaninbiosynthesis;Referenceproteome	MIF	Macrophage_inhib_fac;Macrophage_inhib_fac_CS;Tautomerase/MIF_sf	11	11	11	96.6	96.6	96.6	13.077	0	323.31	330950000	427	O35215	O35215	D-dopachrome decarboxylase	Ddt	150
16.5098	16.0401	15.9614	16.2245	16.1091	16.1902	16.0745	16.1604	15.941	15.94	16.1013						catabolic process;cellular catabolic process;cellular macromolecule catabolic process;cellular macromolecule metabolic process;cellular metabolic process;cellular process;macromolecule catabolic process;macromolecule metabolic process;metabolic process;modification-dependent macromolecule catabolic process;modification-dependent protein catabolic process;primary metabolic process;protein metaboli…	binding;identical protein binding;protein binding	cell part;cytoplasm;intracellular organelle part;intracellular part;macromolecular complex;nuclear part;nucleoplasm;organelle part;proteasome accessory complex;proteasome complex;proteasome regulatory particle, base subcomplex;protein complex	Proteasome	Alternativesplicing;Completeproteome;Phosphoprotein;Proteasome;Referenceproteome;Repeat	UIM	Proteasome_su_Rpn10;Ubiquitin-int_motif;VWF_A	11	11	11	43.6	43.6	43.6	40.703	0	129.06	12679000	266	O35226	O35226	26S proteasome non-ATPase regulatory subunit 4	Psmd4	151
14.3584	14.6455	14.5829	14.6738	14.5898	15.3337	15.2563	15.343	14.9687	15.3349	15.2141						cellular macromolecule metabolic process;cellular metabolic process;cellular nitrogen compound metabolic process;cellular process;macromolecule metabolic process;metabolic process;mRNA metabolic process;mRNA processing;nitrogen compound metabolic process;nuclear mRNA splicing, via spliceosome;nucleic acid metabolic process;nucleobase-containing compound metabolic process;primary metabolic process…	adenyl nucleotide binding;adenyl ribonucleotide binding;ATP binding;ATPase activity;ATPase activity, coupled;ATP-dependent helicase activity;ATP-dependent RNA helicase activity;binding;catalytic activity;double-stranded RNA binding;helicase activity;hydrolase activity;hydrolase activity, acting on acid anhydrides;hydrolase activity, acting on acid anhydrides, in phosphorus-containing anhydrides;n…	cell part;cytoplasm;intracellular membrane-bounded organelle;intracellular non-membrane-bounded organelle;intracellular organelle;intracellular organelle part;intracellular part;macromolecular complex;membrane-bounded organelle;non-membrane-bounded organelle;nuclear part;nucleolus;nucleoplasm;nucleus;organelle;organelle part;post-mRNA release spliceosomal complex;ribonucleoprotein complex;spliceo…	Spliceosome	Acetylation;ATP-binding;Completeproteome;Helicase;Hydrolase;mRNAprocessing;mRNAsplicing;Nucleotide-binding;Nucleus;Referenceproteome	DEAD;HA2;Helicase_C;OB_NTP_bind	DEAD/DEAH_box_helicase_dom;DNA/RNA_helicase_DEAH_CS;DUF1605;Helicase_ATP-bd;Helicase_C;Helicase-assoc_dom;P-loop_NTPase;AAA+_ATPase	16	16	16	23	23	23	91.006	0	45.258	5546100	237	O35286;A2A4P0	O35286	Pre-mRNA-splicing factor ATP-dependent RNA helicase DHX15	Dhx15	153
14.9842	14.9126	14.8419	14.9204	14.9785	15.3529	15.2718	15.0562	15.2721	15.1711	15.304						apoptosis;biological regulation;cell death;cell differentiation;cell proliferation;cellular developmental process;cellular macromolecule metabolic process;cellular metabolic process;cellular nitrogen compound metabolic process;cellular process;death;developmental process;DNA conformation change;DNA duplex unwinding;DNA geometric change;DNA metabolic process;DNA unwinding involved in replication;m…	binding;DNA binding;double-stranded DNA binding;double-stranded telomeric DNA binding;mRNA binding;nucleic acid binding;nucleic acid binding transcription factor activity;protein binding;regulatory region DNA binding;regulatory region nucleic acid binding;RNA binding;RNA polymerase II regulatory region DNA binding;RNA polymerase II regulatory region sequence-specific DNA binding;sequence-specific…	cell part;chromosomal part;DNA replication factor A complex;intracellular membrane-bounded organelle;intracellular organelle;intracellular organelle part;intracellular part;macromolecular complex;membrane-bounded organelle;nuclear chromosome part;nuclear part;nucleoplasm;nucleus;organelle;organelle part;protein complex		Acetylation;Completeproteome;Directproteinsequencing;DNA-binding;Nucleus;Phosphoprotein;Referenceproteome;Repressor;Transcription;Transcriptionregulation	PurA	PUR-bd_fam;PURbeta	5	5	5	19.8	19.8	19.8	33.901	0	93.873	2340800	116	O35295	O35295	Transcriptional activator protein Pur-beta	Purb	154
14.3239	13.9739	13.9827	14.4284	14.1737	14.2612	13.6021	14.027	14.0743	14.0323	13.9751						biological regulation;negative regulation of biological process;negative regulation of biosynthetic process;negative regulation of cellular biosynthetic process;negative regulation of cellular metabolic process;negative regulation of cellular process;negative regulation of cytokine biosynthetic process;negative regulation of cytokine production;negative regulation of defense response;negative reg…		cell part;cytoplasm;intracellular organelle part;intracellular part;nuclear part;nucleoplasm;organelle part		Completeproteome;Cytoplasm;Referenceproteome	IFP_35_N;NID	Nmi/IFP35_dom;Nmi/IFP35_N	6	6	6	23.6	23.6	23.6	35.235	0	12.571	1402100	30	O35309	O35309	N-myc-interactor	Nmi	155
16.1897	16.2161	16.0502	16.0177	15.8956	16.9429	16.8625	16.8365	16.8093	16.566	16.7492						biological regulation;biosynthetic process;cellular biosynthetic process;cellular macromolecule biosynthetic process;cellular macromolecule metabolic process;cellular metabolic process;cellular nitrogen compound metabolic process;cellular process;macromolecule biosynthetic process;macromolecule metabolic process;metabolic process;mRNA metabolic process;mRNA processing;nitrogen compound metabolic …	binding;nucleotide binding;protein binding;protein domain specific binding;RS domain binding	cell part;cytoplasm;intracellular non-membrane-bounded organelle;intracellular organelle;intracellular organelle part;intracellular part;non-membrane-bounded organelle;nuclear body;nuclear part;nuclear speck;nucleolus;nucleoplasm part;organelle;organelle part	Spliceosome	Acetylation;Completeproteome;mRNAprocessing;mRNAsplicing;Nucleus;Phosphoprotein;Referenceproteome;Repeat;RNA-binding;Transcription;Transcriptionregulation	RRM_1	Nucleotide-bd_a/b_plait;RRM_dom	7	7	6	27.9	27.9	24.5	30.891	0	25.255	5987200	150	O35326	O35326	Serine/arginine-rich splicing factor 5	Srsf5	156
13.1943	13.7352	13.4124	13.5742	13.5955	14.4308	14.1748	14.3302	14.1297	14.1148	14.2233						establishment of localization;establishment of localization in cell;establishment of protein localization;intracellular protein transport;intracellular transport;nuclear import;nuclear transport;nucleocytoplasmic transport;protein import;protein import into nucleus;protein targeting;protein transport;response to chemical stimulus;response to hydrogen peroxide;response to inorganic substance;respo…	protein transporter activity;substrate-specific transporter activity;transporter activity	cell part;cytoplasm;extracellular membrane-bounded organelle;extracellular organelle;extracellular region part;extracellular vesicular exosome;intracellular membrane-bounded organelle;intracellular organelle;intracellular part;membrane-bounded organelle;membrane-bounded vesicle;nucleus;organelle;vesicle		Acetylation;Completeproteome;Cytoplasm;Nucleus;Phosphoprotein;Proteintransport;Referenceproteome;Repeat;Transport	Arm;IBB	Armadillo;ARM-like;ARM-type_fold;Importin-a_IBB;Importing_su_alpha	6	6	4	21.1	21.1	15.5	57.922	0	65.32	1166300	84	O35343	O35343	Importin subunit alpha-3	Kpna4	157
11.9981	13.7514	13.5277	13.2945	13.5207	14.2587	13.8887	13.7026	14.0458	12.9321	13.4209						establishment of localization;establishment of localization in cell;establishment of protein localization;intracellular protein transport;intracellular transport;nuclear import;nuclear transport;nucleocytoplasmic transport;protein import;protein import into nucleus;protein targeting;protein transport;transport	binding;protein binding;protein C-terminus binding;protein transporter activity;substrate-specific transporter activity;transporter activity	cell part;cytoplasm;intracellular membrane-bounded organelle;intracellular organelle;intracellular part;membrane-bounded organelle;nucleus;organelle		Acetylation;Completeproteome;Cytoplasm;Nucleus;Phosphoprotein;Proteintransport;Referenceproteome;Repeat;Transport	Arm;IBB	Armadillo;ARM-like;ARM-type_fold;Importin-a_IBB;Importing_su_alpha	4	2	2	11.7	6.1	6.1	57.772	0	11.011	880700	39	O35344	O35344	Importin subunit alpha-4	Kpna3	158
13.9024	14.282	14.2685	13.9442	14.12	14.1329	14.154	14.4658	13.7323	14.0673	14.1138						biological regulation;establishment of localization;establishment of localization in cell;establishment of protein localization;intracellular protein transport;intracellular transport;maternal process involved in female pregnancy;multicellular organismal process;multicellular organismal reproductive process;nuclear import;nuclear transport;nucleocytoplasmic transport;positive regulation of biolog…	protein transporter activity;substrate-specific transporter activity;transporter activity	cell part;cytoplasm;intracellular membrane-bounded organelle;intracellular organelle;intracellular part;membrane;membrane-bounded organelle;nucleus;organelle		Acetylation;Completeproteome;Cytoplasm;Phosphoprotein;Proteintransport;Referenceproteome;Repeat;Transport	Arm;IBB	Armadillo;ARM-like;ARM-type_fold;Importin-a_IBB;Importing_su_alpha	8	8	4	21.6	21.6	12.3	59.964	0	23.07	1267700	28	O35345	O35345	Importin subunit alpha-7	Kpna6	159
14.4554	14.7225	14.9242	14.425	14.8856	16.1839	16.1227	16.1644	16.0698	16.2787	15.7918				+	Cluster -712	catabolic process;cellular catabolic process;cellular macromolecule metabolic process;cellular metabolic process;cellular process;macromolecule catabolic process;macromolecule metabolic process;mammary gland involution;metabolic process;multicellular organismal process;primary metabolic process;protein metabolic process;proteolysis;receptor catabolic process;receptor metabolic process;tissue remo…	binding;calcium ion binding;calcium-dependent cysteine-type endopeptidase activity;catalytic activity;cation binding;cysteine-type endopeptidase activity;cysteine-type peptidase activity;endopeptidase activity;hydrolase activity;ion binding;metal ion binding;peptidase activity;peptidase activity, acting on L-amino acid peptides	adherens junction;anchoring junction;cell junction;cell part;cell-substrate adherens junction;cell-substrate junction;cytoplasm;cytoplasmic part;cytosol;extracellular membrane-bounded organelle;extracellular organelle;extracellular region part;extracellular vesicular exosome;focal adhesion;intracellular membrane-bounded organelle;intracellular organelle;intracellular part;lysosome;lytic vacuole;m…	Alzheimer's disease;Apoptosis;Protein processing in endoplasmic reticulum	Autocatalyticcleavage;Calcium;Cellmembrane;Completeproteome;Cytoplasm;Hydrolase;Membrane;Metal-binding;Protease;Referenceproteome;Repeat;Thiolprotease	Calpain_III;Peptidase_C2	Calpain_cysteine_protease;Calpain_domain_III;Calpain_III;CAPN1;EF_Hand_1_Ca_BS;EF_hand_dom;EF-hand-dom_pair;Pept_cys_AS;Peptidase_C2_calpain_cat	15	15	15	25.7	25.7	25.7	82.105	0	64.529	3964300	118	O35350	O35350	Calpain-1 catalytic subunit	Capn1	160
17.1566	17.127	17.1598	17.1627	17.0995	17.369	17.4061	17.1674	17.138	17.2351	17.1845						biological regulation;biosynthetic process;cellular biosynthetic process;cellular macromolecule biosynthetic process;cellular macromolecule metabolic process;cellular metabolic process;cellular nitrogen compound metabolic process;cellular process;macromolecule biosynthetic process;macromolecule metabolic process;metabolic process;nitrogen compound metabolic process;nucleic acid metabolic process;…		cell part;cytoplasm;cytoplasmic part;endoplasmic reticulum;intracellular membrane-bounded organelle;intracellular organelle;intracellular organelle part;intracellular part;membrane-bounded organelle;nuclear matrix;nuclear part;nucleus;organelle;organelle part;perinuclear region of cytoplasm		3D-structure;Acetylation;Completeproteome;Cytoplasm;Endoplasmicreticulum;Leucine-richrepeat;Nucleus;Phosphoprotein;Referenceproteome;Repeat;Repressor;Transcription;Transcriptionregulation		Leu-rich_rpt;U2A'_phosphoprotein32A_C	12	12	9	32	32	25.5	28.537	0	126.41	28153000	423	O35381;Q64G17	O35381	Acidic leucine-rich nuclear phosphoprotein 32 family member A	Anp32a	162
16.1699	16.341	16.1106	16.0983	16.1225	16.0023	15.7385	15.5923	16.3263	15.3054	15.703						carboxylic acid catabolic process;carboxylic acid metabolic process;catabolic process;cellular catabolic process;cellular ketone metabolic process;cellular lipid catabolic process;cellular lipid metabolic process;cellular metabolic process;cellular process;fatty acid alpha-oxidation;fatty acid catabolic process;fatty acid metabolic process;fatty acid oxidation;isoprenoid metabolic process;lipid c…	binding;carboxylic acid binding;catalytic activity;cation binding;cofactor binding;ion binding;L-ascorbic acid binding;metal ion binding;oxidoreductase activity;oxidoreductase activity, acting on paired donors, with incorporation or reduction of molecular oxygen;oxidoreductase activity, acting on paired donors, with incorporation or reduction of molecular oxygen, 2-oxoglutarate as one donor, and …	cell part;cytoplasmic part;intracellular membrane-bounded organelle;intracellular organelle;intracellular part;membrane-bounded organelle;microbody;mitochondrion;organelle;peroxisome	Peroxisome	Completeproteome;Dioxygenase;Iron;Metal-binding;Oxidoreductase;Peroxisome;Referenceproteome;Transitpeptide;VitaminC	PhyH	Phytyl_CoA_dOase	16	16	16	60.7	60.7	60.7	38.607	0	73.26	13251000	312	O35386	O35386	Phytanoyl-CoA dioxygenase, peroxisomal	Phyh	164
18.9794	17.1779	15.9315	17.2668	18.4472	13.2779	13.0545	12.731	15.6201	13.7876	12.8386				+	Cluster -705		amine sulfotransferase activity;catalytic activity;sulfotransferase activity;transferase activity;transferase activity, transferring sulfur-containing groups	cell part;cytoplasm;intracellular part		Completeproteome;Cytoplasm;Referenceproteome;Transferase	Sulfotransfer_1	P-loop_NTPase;Sulfotransferase_dom	16	16	15	52.6	52.6	48.8	35.181	0	77.565	12617000	197	O35403	O35403	Amine sulfotransferase	Sult3a1	166
10.9554	11.0631	11.1831	11.59	11.0862	17.5331	17.5274	15.049	17.8513	17.8673	17.562				+	Cluster -712	catabolic process;lipid catabolic process;lipid metabolic process;metabolic process;primary metabolic process	catalytic activity;hydrolase activity;hydrolase activity, acting on ester bonds;lipase activity;NAPE-specific phospholipase D activity;phospholipase activity;phospholipase D activity;phosphoric diester hydrolase activity;phosphoric ester hydrolase activity	cell part;cytoplasmic part;endoplasmic reticulum membrane;endoplasmic reticulum part;extracellular membrane-bounded organelle;extracellular organelle;extracellular region part;extracellular vesicular exosome;integral to membrane;intracellular organelle part;intracellular part;intrinsic to membrane;membrane;membrane part;membrane-bounded organelle;membrane-bounded vesicle;organelle;organelle membr…		Completeproteome;Endoplasmicreticulum;Glycoprotein;Hydrolase;Lipiddegradation;Lipidmetabolism;Membrane;Referenceproteome;Repeat;Signal-anchor;Transmembrane;Transmembranehelix		PLipase_D/transphosphatidylase	5	5	5	11.3	11.3	11.3	54.388	0	12.167	2020900	24	O35405	O35405	Phospholipase D3	Pld3	167
19.2706	18.7274	19.0576	19.2283	18.8124	17.7027	17.5412	17.2501	17.9799	17.3456	18.1989						acid secretion;alanine catabolic process;alanine metabolic process;aldehyde catabolic process;amine biosynthetic process;amine catabolic process;amine metabolic process;anion transport;biosynthetic process;carboxylic acid biosynthetic process;carboxylic acid catabolic process;carboxylic acid metabolic process;carboxylic acid transport;catabolic process;cellular aldehyde metabolic process;cellular…	alanine-glyoxylate transaminase activity;amine binding;amino acid binding;binding;carboxylic acid binding;catalytic activity;cofactor binding;identical protein binding;protein binding;protein dimerization activity;protein homodimerization activity;pyridoxal phosphate binding;receptor binding;serine-pyruvate transaminase activity;transaminase activity;transferase activity;transferase activity, tra…	cell part;cytoplasmic part;intracellular membrane-bounded organelle;intracellular organelle;intracellular organelle lumen;intracellular organelle part;intracellular part;membrane-bounded organelle;membrane-enclosed lumen;microbody;microbody lumen;microbody part;mitochondrial matrix;mitochondrial part;mitochondrion;organelle;organelle lumen;organelle part;peroxisomal matrix;peroxisomal part;peroxi…	Alanine, aspartate and glutamate metabolism;Glycine, serine and threonine metabolism;Methane metabolism;Peroxisome	3D-structure;Acetylation;Alternativeinitiation;Aminotransferase;Completeproteome;Mitochondrion;Peroxisome;Pyridoxalphosphate;Referenceproteome;Transferase;Transitpeptide	Aminotran_5	Aminotrans_V_dom;Aminotrans_V_PyrdxlP_BS;PyrdxlP-dep_Trfase;PyrdxlP-dep_Trfase_major_sub1;PyrdxlP-dep_Trfase_major_sub2;SP_NH2Trfase/AEP_transaminase	15	15	15	42.3	42.3	42.3	45.912	0	187.51	92985000	565	O35423	O35423	Serine--pyruvate aminotransferase, mitochondrial	Agxt	168
12.746	13.7427	13.2473	13.4974	13.3688	12.7984	11.5739	12.4379	12.148	13.2882	12.4097						biological regulation;biosynthetic process;body fluid secretion;cellular aromatic compound metabolic process;cellular biosynthetic process;cellular metabolic process;cellular nitrogen compound biosynthetic process;cellular nitrogen compound metabolic process;cellular process;'de novo' pyrimidine base biosynthetic process;'de novo' UMP biosynthetic process;establishment of localization;female preg…	binding;catalytic activity;coenzyme binding;cofactor binding;dihydroorotate dehydrogenase activity;drug binding;FMN binding;nucleotide binding;oxidoreductase activity;oxidoreductase activity, acting on the CH-CH group of donors;oxidoreductase activity, acting on the CH-CH group of donors, quinone or related compound as acceptor;quinone binding;ubiquinone binding	cell body;cell part;cytoplasmic part;integral to membrane;intracellular membrane-bounded organelle;intracellular organelle;intracellular organelle part;intracellular part;intrinsic to membrane;intrinsic to mitochondrial inner membrane;intrinsic to organelle membrane;membrane part;membrane-bounded organelle;mitochondrial membrane part;mitochondrial part;mitochondrion;neuronal cell body;nuclear par…	Pyrimidine metabolism	Completeproteome;Flavoprotein;FMN;Membrane;Mitochondrion;Mitochondrioninnermembrane;Oxidoreductase;Pyrimidinebiosynthesis;Referenceproteome;Transitpeptide;Transmembrane;Transmembranehelix	DHO_dh	Aldolase_TIM;Dihydroorotate_DH_1_2;Dihydroorotate_DH_2;Dihydroorotate_DH_CS	3	3	3	11.4	11.4	11.4	42.699	0	6.3443	327040	8	O35435	O35435	Dihydroorotate dehydrogenase (quinone), mitochondrial	Dhodh	169
13.446	13.6437	13.2991	13.5047	14.1368	12.2643	12.1853	12.2101	12.5254	13.1164	12.1806						anatomical structure development;anatomical structure morphogenesis;basement membrane disassembly;basement membrane organization;biological regulation;cation transport;cellular component disassembly;cellular component disassembly at cellular level;cellular component organization;cellular component organization at cellular level;cellular component organization or biogenesis;cellular component orga…	calcium activated cation channel activity;calcium-activated potassium channel activity;catalytic activity;cation channel activity;cation transmembrane transporter activity;channel activity;endopeptidase activity;exopeptidase activity;gated channel activity;hydrolase activity;ion channel activity;ion gated channel activity;ion transmembrane transporter activity;passive transmembrane transporter ac…	cell body;cell junction;cell part;cell surface;cell-cell junction;cytoplasm;cytoplasmic part;endoplasmic reticulum membrane;endoplasmic reticulum part;extracellular membrane-bounded organelle;extracellular organelle;extracellular region part;extracellular vesicular exosome;integral to membrane;integral to plasma membrane;intracellular organelle part;intracellular part;intrinsic to membrane;intrin…		Alternativesplicing;Completeproteome;Disulfidebond;Glycoprotein;Hydrolase;Membrane;Protease;Referenceproteome;Serineprotease;Signal-anchor;Transmembrane;Transmembranehelix	Hepsin-SRCR;Trypsin	Hepsin-SRCR_dom;Peptidase_S1;Peptidase_S1_AS;Peptidase_S1A;SRCR-like_dom;Trypsin-like_Pept_dom	3	3	3	7.8	7.8	7.8	46.821	0	6.2983	710530	35	O35453	O35453	Serine protease hepsin;Serine protease hepsin non-catalytic chain;Serine protease hepsin catalytic chain	Hpn	171
17.4082	17.2163	17.4624	17.5241	17.2626	16.4888	16.5016	16.3909	16.9305	16.0935	16.4358						carboxylic acid catabolic process;carboxylic acid metabolic process;catabolic process;cellular catabolic process;cellular ketone metabolic process;cellular lipid catabolic process;cellular lipid metabolic process;cellular metabolic process;cellular process;fatty acid beta-oxidation;fatty acid catabolic process;fatty acid metabolic process;fatty acid oxidation;lipid catabolic process;lipid metabol…	binding;catalytic activity;isomerase activity;protein binding;receptor binding	cell part;cytoplasmic part;extracellular membrane-bounded organelle;extracellular organelle;extracellular region part;extracellular vesicular exosome;intracellular membrane-bounded organelle;intracellular organelle;intracellular part;membrane;membrane-bounded organelle;membrane-bounded vesicle;microbody;mitochondrion;organelle;peroxisome;vesicle	Peroxisome	Acetylation;Completeproteome;Fattyacidmetabolism;Isomerase;Lipidmetabolism;Mitochondrion;Peroxisome;Phosphoprotein;Referenceproteome;Transitpeptide	ECH	ClpP/crotonase-like_dom;Crontonase_C;Crotonase_core_superfam;Enoyl-CoA_hyd/isom_CS	16	16	16	61.5	61.5	61.5	36.118	0	226.99	29181000	377	O35459	O35459	Delta(3,5)-Delta(2,4)-dienoyl-CoA isomerase, mitochondrial	Ech1	172
15.5421	15.627	15.3662	15.6262	15.5535	14.6532	14.2403	15.1372	14.774	13.3424	14.6438						anatomical structure development;apoptosis;biological regulation;camera-type eye development;cell death;cell fate specification;cell surface receptor linked signaling pathway;cellular developmental process;cellular macromolecule metabolic process;cellular metabolic process;cellular process;cellular protein metabolic process;cellular response to stimulus;chaperone-mediated protein folding;death;de…	binding;catalytic activity;cis-trans isomerase activity;drug binding;FK506 binding;identical protein binding;isomerase activity;macrolide binding;peptidyl-prolyl cis-trans isomerase activity;protein binding	cell part;cytoplasmic part;endoplasmic reticulum part;envelope;integral to endoplasmic reticulum membrane;integral to membrane;integral to organelle membrane;intracellular membrane-bounded organelle;intracellular organelle;intracellular organelle part;intracellular part;intrinsic to endoplasmic reticulum membrane;intrinsic to membrane;intrinsic to organelle membrane;membrane;membrane part;membran…		Alternativesplicing;Apoptosis;Calcium;Completeproteome;Isomerase;Isopeptidebond;Membrane;Mitochondrion;Referenceproteome;Repeat;Rotamase;TPRrepeat;Transmembrane;Transmembranehelix;Ublconjugation	FKBP_C;TPR_1	Elongated_TPR_rpt_dom;PPIase_FKBP;PPIase_FKBP_dom;TPR_1;TPR_repeat;TPR-contain_dom;TPR-like_helical_dom	8	8	8	25.6	25.6	25.6	43.528	0	122.66	6112400	162	O35465	O35465	Peptidyl-prolyl cis-trans isomerase FKBP8	Fkbp8	173
18.5078	18.4273	18.5142	18.687	18.3976	16.9548	16.9101	16.6058	17.2063	16.9259	16.8125				+	Cluster -705	bile acid biosynthetic process;bile acid metabolic process;biosynthetic process;carboxylic acid biosynthetic process;carboxylic acid catabolic process;carboxylic acid metabolic process;carboxylic acid transport;catabolic process;cellular biosynthetic process;cellular catabolic process;cellular ketone metabolic process;cellular lipid catabolic process;cellular lipid metabolic process;cellular meta…	acid-thiol ligase activity;adenyl nucleotide binding;adenyl ribonucleotide binding;ATP binding;binding;catalytic activity;enzyme binding;fatty acid ligase activity;fatty acid transporter activity;ligase activity;ligase activity, forming carbon-sulfur bonds;lipid transporter activity;long-chain fatty acid-CoA ligase activity;nucleotide binding;phytanate-CoA ligase activity;pristanate-CoA ligase ac…	cell part;cytoplasmic part;endoplasmic reticulum;endoplasmic reticulum lumen;endoplasmic reticulum membrane;endoplasmic reticulum part;extracellular membrane-bounded organelle;extracellular organelle;extracellular region part;extracellular vesicular exosome;integral to endoplasmic reticulum membrane;integral to membrane;integral to organelle membrane;integral to peroxisomal membrane;intracellular…	Peroxisome;PPAR signaling pathway	Acetylation;ATP-binding;Completeproteome;Endoplasmicreticulum;Fattyacidmetabolism;Ligase;Lipidmetabolism;Membrane;Nucleotide-binding;Peroxisome;Phosphoprotein;Referenceproteome;Transmembrane;Transmembranehelix	AMP-binding;AMP-binding_C	AMP-bd_C;AMP-binding_CS;AMP-dep_Synth/Lig;FATP2	37	37	37	52.7	52.7	52.7	70.422	0	323.31	126580000	1226	O35488	O35488	Very long-chain acyl-CoA synthetase	Slc27a2	174
22.108	21.6926	21.8006	22.1406	21.5828	21.2292	21.4354	20.77	21.6783	20.5978	20.9734						amine biosynthetic process;amine metabolic process;aspartate family amino acid biosynthetic process;aspartate family amino acid metabolic process;betaine catabolic process;betaine metabolic process;biosynthetic process;carboxylic acid biosynthetic process;carboxylic acid metabolic process;catabolic process;cellular amine metabolic process;cellular amino acid biosynthetic process;cellular amino ac…	betaine-homocysteine S-methyltransferase activity;binding;catalytic activity;cation binding;homocysteine S-methyltransferase activity;ion binding;metal ion binding;methyltransferase activity;S-adenosylmethionine-dependent methyltransferase activity;S-methyltransferase activity;transferase activity;transferase activity, transferring one-carbon groups;transition metal ion binding;zinc ion binding	cell part;cytoplasm;intracellular part	Cysteine and methionine metabolism;Glycine, serine and threonine metabolism	Completeproteome;Cytoplasm;Metal-binding;Methyltransferase;Referenceproteome;Transferase;Zinc	S-methyl_trans	Betaine-hCys_S-MeTrfase_BHMT;S_MeTrfase	35	35	35	83.5	83.5	83.5	45.02	0	323.31	1617100000	1800	O35490;Q91WS4	O35490	Betaine--homocysteine S-methyltransferase 1	Bhmt	175
15.7626	15.56	15.6091	15.7285	15.6263	15.6663	15.7739	15.6354	15.7569	15.7822	15.8724						biological regulation;cellular macromolecule metabolic process;cellular metabolic process;cellular nitrogen compound metabolic process;cellular process;cellular protein metabolic process;cellular response to stimulus;cellular response to stress;DNA metabolic process;DNA recombination;DNA repair;double-strand break repair;double-strand break repair via homologous recombination;double-strand break …	binding;catalytic activity;cation binding;endopeptidase activator activity;endopeptidase activity;endopeptidase regulator activity;enzyme activator activity;enzyme regulator activity;hydrolase activity;ion binding;metal ion binding;metallopeptidase activity;peptidase activator activity;peptidase activity;peptidase activity, acting on L-amino acid peptides;peptidase regulator activity;proteasome b…	cell part;extracellular membrane-bounded organelle;extracellular organelle;extracellular region part;extracellular vesicular exosome;intracellular membrane-bounded organelle;intracellular organelle;intracellular part;macromolecular complex;membrane-bounded organelle;membrane-bounded vesicle;nucleus;organelle;proteasome accessory complex;proteasome complex;proteasome regulatory particle, lid subco…	Proteasome	Completeproteome;Directproteinsequencing;DNAdamage;DNArepair;Hydrolase;Metal-binding;Metalloprotease;Phosphoprotein;Protease;Proteasome;Referenceproteome;Ublconjugationpathway;Zinc	JAB;MitMem_reg	JAMM/MPN+_dom;Rpn11/EIF3F_C	10	10	10	45.2	45.2	45.2	34.577	0	71.346	6463500	164	O35593	O35593	26S proteasome non-ATPase regulatory subunit 14	Psmd14	179
11.788	12.6877	13.1499	12.5864	13.7821	16.3081	16.0971	15.9071	16.2659	16.2532	16.1588				+	Cluster -712	adult behavior;adult locomotory behavior;adult walking behavior;alcohol metabolic process;autophagy;behavior;bile acid metabolic process;biological regulation;carbohydrate metabolic process;carboxylic acid metabolic process;catabolic process;cellular carbohydrate metabolic process;cellular catabolic process;cellular component organization;cellular component organization or biogenesis;cellular ket…	binding;cholesterol binding;hedgehog receptor activity;lipid binding;molecular transducer activity;receptor activity;signal transducer activity;signaling receptor activity;steroid binding;sterol binding;transmembrane signaling receptor activity	cell part;cytoplasmic part;endoplasmic reticulum;endosomal part;endosome;endosome membrane;envelope;extracellular membrane-bounded organelle;extracellular organelle;extracellular region;extracellular region part;extracellular vesicular exosome;Golgi apparatus;integral to membrane;integral to plasma membrane;intracellular membrane-bounded organelle;intracellular organelle;intracellular organelle p…	Lysosome	Cholesterolmetabolism;Completeproteome;Disulfidebond;Endosome;Glycoprotein;Lipidmetabolism;Lysosome;Membrane;Referenceproteome;Signal;Steroidmetabolism;Sterolmetabolism;Transmembrane;Transmembranehelix	Patched	NP_C_type;Patched;SSD	9	9	9	7.6	7.6	7.6	142.88	0	21.464	2149900	69	O35604	O35604	Niemann-Pick C1 protein	Npc1	180
14.7883	15.0962	14.677	14.5245	14.9407	14.8128	14.2992	15.0724	14.5712	11.6056	13.0729						establishment of localization;establishment of localization in cell;establishment of protein localization;intracellular protein transport;intracellular transport;protein transport;response to chemical stimulus;response to external stimulus;response to extracellular stimulus;response to nutrient;response to nutrient levels;response to organic substance;response to retinoic acid;response to stimulu…	binding;enzyme binding;protein binding;ubiquitin protein ligase binding	cell part;cytoplasmic part;extracellular membrane-bounded organelle;extracellular organelle;extracellular region part;extracellular vesicular exosome;Golgi apparatus part;Golgi membrane;integral to membrane;intracellular organelle part;intracellular part;intrinsic to membrane;membrane;membrane part;membrane-bounded organelle;membrane-bounded vesicle;organelle;organelle membrane;organelle part;ves…		Completeproteome;Membrane;Phosphoprotein;Proteintransport;Referenceproteome;Transmembrane;Transmembranehelix;Transport;Ublconjugation	SCAMP	SCAMP	5	5	5	25.8	25.8	25.8	38.458	0	70.697	2017100	66	O35609	O35609	Secretory carrier-associated membrane protein 3	Scamp3	181
12.8315	13.479	13.4086	13.0363	14.1494	14.2753	12.9631	11.8761	13.1995	14.0263	12.8433						cellular component organization;cellular component organization at cellular level;cellular component organization or biogenesis;cellular component organization or biogenesis at cellular level;cellular membrane fusion;cellular membrane organization;cellular process;ER to Golgi vesicle-mediated transport;establishment of localization;establishment of localization in cell;establishment of protein lo…		cell part;cis-Golgi network;cytoplasmic part;endoplasmic reticulum membrane;endoplasmic reticulum part;Golgi apparatus part;Golgi cisterna;Golgi membrane;integral to membrane;intracellular organelle part;intracellular part;intrinsic to membrane;membrane;membrane part;organelle membrane;organelle part;organelle subcompartment	SNARE interactions in vesicular transport	Coiledcoil;Completeproteome;Endoplasmicreticulum;ER-Golgitransport;Golgiapparatus;Membrane;Phosphoprotein;Proteintransport;Referenceproteome;Transmembrane;Transmembranehelix;Transport	SNARE	T_SNARE_dom	2	2	2	24.6	24.6	24.6	13.274	0	5.3517	390060	8	O35623	O35623	BET1 homolog	Bet1	182
12.7406	12.9054	12.9139	13.2273	13.1846	17.5028	17.317	16.8194	17.7311	17.8279	17.8567				+	Cluster -712	biological regulation;cell activation;cell activation involved in immune response;cellular component organization;cellular component organization or biogenesis;cellular membrane organization;cellular process;defense response;defense response to bacterium;endocytosis;establishment of localization;establishment of localization in cell;exocytosis;immune effector process;immune system process;leukocy…	binding;calcium ion binding;calcium-dependent phospholipid binding;calcium-dependent protein binding;cation binding;enzyme inhibitor activity;enzyme regulator activity;ion binding;lipase inhibitor activity;lipid binding;metal ion binding;phospholipase A2 inhibitor activity;phospholipase inhibitor activity;phospholipid binding;protein binding	cell part;cytoplasm;cytoplasmic membrane-bounded vesicle;cytoplasmic part;cytoplasmic vesicle;cytoplasmic vesicle membrane;cytoplasmic vesicle part;endocytic vesicle membrane;extracellular membrane-bounded organelle;extracellular organelle;extracellular region part;extracellular vesicular exosome;intracellular membrane-bounded organelle;intracellular organelle;intracellular organelle part;intrace…		Acetylation;Annexin;Calcium;Calcium/phospholipid-binding;Completeproteome;PhospholipaseA2inhibitor;Referenceproteome;Repeat	Annexin	Annexin;Annexin_repeat;Annexin_repeat_CS;AnnexinIII	19	19	19	51.7	51.7	51.7	36.384	0	151.94	8829400	157	O35639	O35639	Annexin A3	Anxa3	183
16.1812	16.2171	16.1884	16.2214	16.0961	16.4047	16.4217	16.3485	16.3016	16.3494	16.2609						cellular process;establishment of localization;establishment of localization in cell;establishment of protein localization;intracellular protein transport;intracellular transport;protein transport;transport;vesicle-mediated transport	binding;enzyme binding;kinase binding;protein binding;protein kinase binding;protein transporter activity;substrate-specific transporter activity;transporter activity	AP-type membrane coat adaptor complex;cell part;clathrin adaptor complex;clathrin coated vesicle membrane;coated vesicle membrane;cytoplasmic part;cytoplasmic vesicle membrane;cytoplasmic vesicle part;Golgi apparatus part;intracellular organelle part;intracellular part;macromolecular complex;membrane;membrane part;organelle membrane;organelle part;protein complex;trans-Golgi network;vesicle membr…	Lysosome	Acetylation;Completeproteome;Cytoplasmicvesicle;Golgiapparatus;Membrane;Nitration;Proteintransport;Referenceproteome;Transport	Adaptin_N;Alpha_adaptinC2;B2-adapt-app_C	AP_beta;AP_complex_bsu_1_2_4;ARM-like;ARM-type_fold;B-adaptin_app_sub_C;Beta2_adaptin/TBP_C_dom;Clathrin/coatomer_adapt-like_N;Clathrin_a/b/g-adaptin_app_Ig;Clathrin_b-adaptin_app_Ig-like;Coatomer/calthrin_app_sub_C;Coatomer/clathrin_app_Ig-like	38	38	20	47.7	47.7	30	103.93	0	215.23	28848000	672	O35643	O35643	AP-1 complex subunit beta-1	Ap1b1	184
16.3695	16.6765	16.7253	16.4844	16.9773	16.269	16.4015	16.4265	16.2562	15.8611	16.1447						activation of immune response;apoptosis;biological regulation;biosynthetic process;cell death;cellular biosynthetic process;cellular component assembly;cellular component assembly at cellular level;cellular component organization;cellular component organization at cellular level;cellular component organization or biogenesis;cellular component organization or biogenesis at cellular level;cellular …	adrenergic receptor binding;binding;carbohydrate binding;complement binding;complement component C1q binding;glycosaminoglycan binding;G-protein-coupled receptor binding;hyaluronic acid binding;kininogen binding;mRNA binding;nucleic acid binding;opsonin binding;pattern binding;polysaccharide binding;protein binding;protein binding transcription factor activity;receptor binding;RNA binding;transcr…	cell part;cell surface;cytoplasm;cytoplasmic part;cytosol;extracellular region;intracellular membrane-bounded organelle;intracellular non-membrane-bounded organelle;intracellular organelle;intracellular organelle lumen;intracellular organelle part;intracellular part;membrane;membrane-bounded organelle;membrane-enclosed lumen;mitochondrial matrix;mitochondrial part;mitochondrion;non-membrane-bound…		Acetylation;Adaptiveimmunity;Apoptosis;Cellmembrane;Complementpathway;Completeproteome;Cytoplasm;Directproteinsequencing;Immunity;Innateimmunity;Membrane;Mitochondrion;mRNAprocessing;mRNAsplicing;Nucleus;Phosphoprotein;Referenceproteome;Ribosomebiogenesis;Secreted;Transcription;Transcriptionregulation;Transitpeptide	MAM33	MAM33	6	6	6	25.2	25.2	25.2	31.013	0	66.595	7782200	128	O35658	O35658	Complement component 1 Q subcomponent-binding protein, mitochondrial	C1qbp	185
16.2569	15.7652	15.8921	15.9252	15.9378	16.3243	16.2684	15.569	16.4169	15.8909	16.5593							catalytic activity;glutathione transferase activity;transferase activity;transferase activity, transferring alkyl or aryl (other than methyl) groups	cell part;cytoplasm;intracellular part	Drug metabolism - cytochrome P450;Glutathione metabolism;Metabolism of xenobiotics by cytochrome P450	Completeproteome;Cytoplasm;Referenceproteome;Transferase	GST_C;GST_N	Glutathione_S-Trfase_N;Glutathione-S-Trfase_C-like;GST_C;GST_mu;Thioredoxin-like_fold	16	11	11	71.6	55	55	25.621	0	50.638	9482600	211	O35660	O35660	Glutathione S-transferase Mu 6	Gstm6	186
15.2314	15.5801	15.5439	15.6433	15.3065	15.6221	15.3013	13.7237	16.965	16.2464	17.1592						acylglycerol catabolic process;acylglycerol metabolic process;arachidonic acid metabolic process;biological regulation;biosynthetic process;carboxylic acid biosynthetic process;carboxylic acid metabolic process;catabolic process;cellular biosynthetic process;cellular catabolic process;cellular ketone metabolic process;cellular lipid catabolic process;cellular lipid metabolic process;cellular meta…	acylglycerol lipase activity;binding;carboxylic ester hydrolase activity;catalytic activity;hydrolase activity;hydrolase activity, acting on ester bonds;identical protein binding;lipase activity;protein binding;protein dimerization activity;protein homodimerization activity	axon;axon part;cell part;cell projection;cell projection part;cytoplasmic part;cytosol;extrinsic to membrane;intracellular organelle part;intracellular part;membrane part;neuron projection;nuclear part;nucleoplasm;organelle part;synapse;varicosity	Glycerolipid metabolism	Alternativesplicing;Completeproteome;Cytoplasm;Fattyacidbiosynthesis;Fattyacidmetabolism;Hydrolase;Lipidbiosynthesis;Lipiddegradation;Lipidmetabolism;Membrane;Nitration;Referenceproteome;Serineesterase	Hydrolase_4	AB_hydrolase;AB_hydrolase_1;Lysophospholipase_put	14	14	14	54.1	54.1	54.1	33.387	0	85.376	9741900	294	O35678	O35678	Monoglyceride lipase	Mgll	187
14.9699	14.7274	14.7124	14.8572	14.7403	15.0159	15.3214	15.1622	15.0992	15.1448	15.1165						cell cycle phase;cell cycle process;cell division;cellular component organization;cellular component organization at cellular level;cellular component organization or biogenesis;cellular component organization or biogenesis at cellular level;cellular process;mitosis;nuclear division;organelle fission;organelle organization		cell part;cytoplasm;cytoskeletal part;intracellular membrane-bounded organelle;intracellular organelle;intracellular organelle part;intracellular part;macromolecular complex;membrane-bounded organelle;microtubule;nucleus;organelle;organelle part;protein complex		3D-structure;Acetylation;Cellcycle;Celldivision;Coiledcoil;Completeproteome;Cytoplasm;Cytoskeleton;Microtubule;Mitosis;Nucleus;Phosphoprotein;Referenceproteome	CS;Nudc_N	CS_dom;HSP20-like_chaperone;NudC_N_dom	11	11	11	34.3	34.3	34.3	38.358	0	42.171	3754300	109	O35685	O35685	Nuclear migration protein nudC	Nudc	190
17.2176	16.9994	17.6435	17.4428	16.8908	12.2288	13.2451	13.4174	15.2153	12.6298	11.5515				+	Cluster -705	anatomical structure development;biosynthetic process;carboxylic acid biosynthetic process;carboxylic acid metabolic process;cellular biosynthetic process;cellular ketone metabolic process;cellular lipid metabolic process;cellular metabolic process;cellular process;developmental process;fatty acid biosynthetic process;fatty acid metabolic process;icosanoid biosynthetic process;icosanoid metabolic…	alkane 1-monooxygenase activity;arachidonic acid binding;arachidonic acid monooxygenase activity;binding;carboxylic acid binding;catalytic activity;cation binding;fatty acid binding;heme binding;icosanoid binding;icosatetraenoic acid binding;ion binding;iron ion binding;lipid binding;metal ion binding;monocarboxylic acid binding;monooxygenase activity;oxidoreductase activity;oxidoreductase activi…	cell part;cytoplasmic part;endoplasmic reticulum membrane;endoplasmic reticulum part;intracellular organelle part;intracellular part;membrane;membrane part;organelle membrane;organelle part	Arachidonic acid metabolism;Fatty acid metabolism;PPAR signaling pathway;Retinol metabolism;Vascular smooth muscle contraction	Completeproteome;Endoplasmicreticulum;Heme;Iron;Membrane;Metal-binding;Microsome;Monooxygenase;Oxidoreductase;Referenceproteome	p450	Cyt_P450;Cyt_P450_CS;Cyt_P450_E_grp-I	23	23	18	49.5	49.5	38.9	58.719	0	128.32	23002000	370	O35728	O35728	Cytochrome P450 4A14	Cyp4a14	193
15.1219	15.399	15.347	15.3735	15.2305	15.4956	15.4279	15.8863	14.9251	15.1044	15.4239						biological regulation;cellular macromolecule metabolic process;cellular metabolic process;cellular nitrogen compound metabolic process;cellular process;macromolecule metabolic process;metabolic process;mRNA metabolic process;mRNA processing;nitrogen compound metabolic process;nucleic acid metabolic process;nucleobase-containing compound metabolic process;primary metabolic process;regulation of bi…	binding;nucleic acid binding;nucleotide binding;RNA binding	catalytic step 2 spliceosome;cell part;intracellular organelle part;intracellular part;macromolecular complex;membrane;nuclear part;nucleoplasm;organelle part;ribonucleoprotein complex;spliceosomal complex		Acetylation;Completeproteome;Directproteinsequencing;Methylation;mRNAprocessing;mRNAsplicing;Nucleus;Phosphoprotein;Referenceproteome;Repeat;Ribonucleoprotein;RNA-binding;Spliceosome	zf-RNPHF	Nucleotide-bd_a/b_plait;RRM_dom;Znf_CHHC	9	3	3	30.1	9.6	9.6	49.199	0	28.4	2779800	78	O35737	O35737	Heterogeneous nuclear ribonucleoprotein H;Heterogeneous nuclear ribonucleoprotein H, N-terminally processed	Hnrnph1	194
11.2928	11.7456	12.2417	12.5168	12.5335	15.3654	17.4043	19.1313	16.873	17.5751	15.4656				+	Cluster -712	amine metabolic process;aminoglycan catabolic process;aminoglycan metabolic process;carbohydrate catabolic process;carbohydrate metabolic process;catabolic process;chitin catabolic process;chitin metabolic process;defense response;immune response;immune system process;inflammatory response;macromolecule catabolic process;macromolecule metabolic process;metabolic process;nitrogen compound metaboli…	beta-N-acetylhexosaminidase activity;binding;carbohydrate binding;catalytic activity;chitin binding;hexosaminidase activity;hydrolase activity;hydrolase activity, acting on glycosyl bonds;hydrolase activity, hydrolyzing O-glycosyl compounds;pattern binding;polysaccharide binding	cell part;cytoplasm;cytoplasmic membrane-bounded vesicle;cytoplasmic part;cytoplasmic vesicle;endoplasmic reticulum lumen;endoplasmic reticulum part;envelope;extracellular region;intracellular membrane-bounded organelle;intracellular organelle;intracellular organelle lumen;intracellular organelle part;intracellular part;membrane-bounded organelle;membrane-bounded vesicle;membrane-enclosed lumen;n…		3D-structure;Carbohydratemetabolism;Chitin-binding;Completeproteome;Cytoplasm;Directproteinsequencing;Disulfidebond;Endoplasmicreticulum;Glycosidase;Hydrolase;Inflammatoryresponse;Lectin;Nucleus;Polysaccharidedegradation;Referenceproteome;Secreted;Signal	Glyco_hydro_18	Chitinase_II;Chitinase_insertion;Glyco_hydro_catalytic_dom;Glyco_hydro18cat;Glycoside_hydrolase_SF	21	21	15	60.8	60.8	42.2	44.458	0	139.59	8271800	148	O35744	O35744	Chitinase-like protein 3	Chil3	195
15.2176	15.3531	15.2355	15.3891	15.2323	16.0097	15.8943	16.0504	15.74	15.964	15.8026						apoptosis;biological regulation;cell death;cellular process;death;negative regulation of apoptosis;negative regulation of biological process;negative regulation of cell death;negative regulation of cellular process;negative regulation of fibroblast apoptosis;negative regulation of programmed cell death;programmed cell death;regulation of apoptosis;regulation of biological process;regulation of ce…	binding;fibroblast growth factor binding;growth factor binding;protein binding	cell part;cytoplasm;intracellular membrane-bounded organelle;intracellular organelle;intracellular organelle part;intracellular part;macromolecular complex;membrane;membrane-bounded organelle;nuclear part;nucleoplasm;nucleus;organelle;organelle part;ribonucleoprotein complex;spliceosomal complex		Acetylation;Apoptosis;Completeproteome;Cytoplasm;Nucleus;Phosphoprotein;Referenceproteome;Repeat	API5	API5;ARM-like;ARM-type_fold	10	10	10	23.2	23.2	23.2	56.784	0	85.392	4781700	133	O35841	O35841	Apoptosis inhibitor 5	Api5	196
12.8227	12.7926	12.8548	12.3573	11.327	13.4412	14.7342	14.5095	15.165	14.7829	14.9064				+	Cluster -712	amine biosynthetic process;amine catabolic process;amine metabolic process;biological regulation;biosynthetic process;branched chain family amino acid biosynthetic process;branched chain family amino acid catabolic process;branched chain family amino acid metabolic process;carboxylic acid biosynthetic process;carboxylic acid catabolic process;carboxylic acid metabolic process;catabolic process;ce…	branched-chain-amino-acid transaminase activity;catalytic activity;L-isoleucine transaminase activity;L-leucine transaminase activity;L-valine transaminase activity;transaminase activity;transferase activity;transferase activity, transferring nitrogenous groups	cell part;cytoplasmic part;intracellular membrane-bounded organelle;intracellular organelle;intracellular part;membrane-bounded organelle;mitochondrion;organelle	Pantothenate and CoA biosynthesis;Valine, leucine and isoleucine biosynthesis;Valine, leucine and isoleucine degradation	Acetylation;Amino-acidbiosynthesis;Aminotransferase;Branched-chainaminoacidbiosynthesis;Completeproteome;Mitochondrion;Pyridoxalphosphate;Referenceproteome;Transferase;Transitpeptide	Aminotran_4	Aminotrans_IV;Aminotrans_IV_CS;B_amino_transII	3	3	3	7.9	7.9	7.9	44.127	0	5.0478	204810	9	O35855	O35855	Branched-chain-amino-acid aminotransferase, mitochondrial	Bcat2	197
14.8234	15.0133	15.0276	15.0387	15.011	14.3654	14.1493	14.438	14.4535	14.0119	14.1576						cellular process;establishment of localization;establishment of localization in cell;establishment of protein localization;establishment of protein localization in mitochondrion;establishment of protein localization to organelle;intracellular protein transmembrane transport;intracellular protein transport;intracellular transport;mitochondrial transport;protein import;protein import into mitochond…	active transmembrane transporter activity;adenyl nucleotide binding;adenyl ribonucleotide binding;ATP binding;binding;chaperone binding;macromolecule transmembrane transporter activity;nucleotide binding;P-P-bond-hydrolysis-driven protein transmembrane transporter activity;P-P-bond-hydrolysis-driven transmembrane transporter activity;primary active transmembrane transporter activity;protein bindi…	cell part;cytoplasmic part;intracellular membrane-bounded organelle;intracellular organelle;intracellular organelle lumen;intracellular organelle part;intracellular part;membrane;membrane-bounded organelle;membrane-enclosed lumen;mitochondrial inner membrane;mitochondrial matrix;mitochondrial membrane;mitochondrial part;mitochondrion;organelle;organelle inner membrane;organelle lumen;organelle me…		ATP-binding;Completeproteome;Membrane;Mitochondrion;Mitochondrioninnermembrane;Nucleotide-binding;Phosphoprotein;Proteintransport;Referenceproteome;Transitpeptide;Translocation;Transport	Tim44	Tim44;Tim44-like_dom	18	18	18	41.2	41.2	41.2	51.091	0	57.386	6531600	263	O35857	O35857	Mitochondrial import inner membrane translocase subunit TIM44	Timm44	198
13.9826	14.7078	14.3765	14.2497	14.8936	14.4605	14.5754	14.3401	14.4165	14.3311	14.182						biological regulation;cellular macromolecule metabolic process;cellular metabolic process;cellular process;cellular protein metabolic process;cullin deneddylation;macromolecule metabolic process;macromolecule modification;metabolic process;positive regulation of biological process;positive regulation of biosynthetic process;positive regulation of cellular biosynthetic process;positive regulation …	binding;catalytic activity;cation binding;cysteine-type peptidase activity;hydrolase activity;ion binding;metal ion binding;metallopeptidase activity;peptidase activity;peptidase activity, acting on L-amino acid peptides;protein binding transcription factor activity;small conjugating protein-specific protease activity;transcription coactivator activity;transcription cofactor activity;transcriptio…	cell junction;cell part;clathrin-coated vesicle;coated vesicle;cytoplasm;cytoplasmic membrane-bounded vesicle;cytoplasmic part;cytoplasmic vesicle;intracellular membrane-bounded organelle;intracellular organelle;intracellular organelle part;intracellular part;macromolecular complex;membrane-bounded organelle;membrane-bounded vesicle;nuclear part;nucleoplasm;nucleoplasm part;nucleus;organelle;orga…		Acetylation;Celljunction;Completeproteome;Cytoplasm;Cytoplasmicvesicle;Directproteinsequencing;Hydrolase;Metal-binding;Metalloprotease;Nucleus;Protease;Referenceproteome;Signalosome;Synapse;Zinc	JAB	JAMM/MPN+_dom	8	8	8	31.7	31.7	31.7	37.548	0	46.583	2096600	88	O35864	O35864	COP9 signalosome complex subunit 5	Cops5	199
15.7599	15.7058	15.5549	15.6902	15.7588	16.7673	16.758	17.4661	16.7334	16.9209	16.9759							binding;calcium ion binding;cation binding;ion binding;metal ion binding	cell part;cytoplasmic membrane-bounded vesicle;cytoplasmic part;cytoplasmic vesicle;endoplasmic reticulum;endoplasmic reticulum lumen;endoplasmic reticulum part;extracellular region;intracellular membrane-bounded organelle;intracellular organelle;intracellular organelle lumen;intracellular organelle part;intracellular part;melanosome;membrane;membrane-bounded organelle;membrane-bounded vesicle;me…		Acetylation;Calcium;Completeproteome;Endoplasmicreticulum;Glycoprotein;Metal-binding;Phosphoprotein;Referenceproteome;Repeat;Sarcoplasmicreticulum;Secreted;Signal	EF-hand_7	Calumenin;EF_Hand_1_Ca_BS;EF_hand_dom;EF-hand-dom_pair	16	16	16	56.2	56.2	56.2	37.063	0	113.94	12731000	443	O35887	O35887	Calumenin	Calu	200
15.7266	15.5625	15.7596	15.8305	15.561	15.6799	16.2759	14.9509	15.8906	15.4623	16.2097						adult behavior;adult locomotory behavior;adult walking behavior;aerobic respiration;behavior;biological regulation;biosynthetic process;cation homeostasis;cellular biosynthetic process;cellular cation homeostasis;cellular chemical homeostasis;cellular component organization;cellular component organization at cellular level;cellular component organization or biogenesis;cellular component organizat…	2 iron, 2 sulfur cluster binding;binding;catalytic activity;cation binding;ferric iron binding;ferrous iron binding;ferroxidase activity;ion binding;iron chaperone activity;iron ion binding;iron-sulfur cluster binding;metal cluster binding;metal ion binding;metallochaperone activity;oxidoreductase activity;oxidoreductase activity, oxidizing metal ions;oxidoreductase activity, oxidizing metal ions…	cell part;cytoplasmic part;cytosol;intracellular membrane-bounded organelle;intracellular organelle;intracellular part;membrane-bounded organelle;mitochondrion;organelle		Completeproteome;Cytoplasm;Hemebiosynthesis;Iontransport;Iron;Ironstorage;Irontransport;Metal-binding;Mitochondrion;Oxidoreductase;Referenceproteome;Transitpeptide;Transport	Frataxin_Cyay	Frataxin;Frataxin/CyaY;Frataxin_CS	4	4	4	25.1	25.1	25.1	22.924	0	16.085	3411100	85	O35943	O35943	Frataxin, mitochondrial;Frataxin intermediate form;Frataxin mature form	Fxn	203
17.7897	17.4319	17.4566	17.6412	17.5127	17.6519	17.5042	17.2492	17.761	17.4804	17.9048						alcohol catabolic process;alcohol metabolic process;catabolic process;ethanol catabolic process;ethanol metabolic process;metabolic process;primary alcohol catabolic process;primary alcohol metabolic process;small molecule catabolic process;small molecule metabolic process	3-chloroallyl aldehyde dehydrogenase activity;benzaldehyde dehydrogenase (NAD+) activity;catalytic activity;oxidoreductase activity;oxidoreductase activity, acting on the aldehyde or oxo group of donors;oxidoreductase activity, acting on the aldehyde or oxo group of donors, NAD or NADP as acceptor;retinal dehydrogenase activity	cell part;cytoplasm;intracellular part	Retinol metabolism	Acetylation;Completeproteome;Cytoplasm;NAD;Oxidoreductase;Phosphoprotein;Referenceproteome	Aldedh	Ald_DH/histidinol_DH;Ald_DH_C;Ald_DH_CS_CYS;Ald_DH_CS_GLU;Ald_DH_N;Aldehyde_DH_dom	32	18	18	63.7	41.3	41.3	54.587	0	173.69	55299000	609	O35945	O35945	Aldehyde dehydrogenase, cytosolic 1	Aldh1a7	204
14.2748	14.4731	13.6008	13.2363	14.7005	15.807	15.5867	15.1425	16.3018	15.5336	15.8929				+	Cluster -712	anatomical structure morphogenesis;catabolic process;cell activation;cell morphogenesis;cell proliferation;cellular catabolic process;cellular component morphogenesis;cellular component organization;cellular component organization or biogenesis;cellular developmental process;cellular macromolecule catabolic process;cellular macromolecule metabolic process;cellular metabolic process;cellular proce…	catalytic activity;endopeptidase activity;hydrolase activity;peptidase activity;peptidase activity, acting on L-amino acid peptides;threonine-type endopeptidase activity;threonine-type peptidase activity	cell part;cytoplasm;cytoplasmic part;cytosol;intracellular membrane-bounded organelle;intracellular organelle;intracellular part;macromolecular complex;membrane-bounded organelle;nucleus;organelle;proteasome core complex;protein complex	Proteasome	3D-structure;Acetylation;Completeproteome;Cytoplasm;Hydrolase;Nucleus;Protease;Proteasome;Referenceproteome;Threonineprotease;Zymogen	Pr_beta_C;Proteasome	Ntn_hydrolases_N;Pept_T1A_subB;Proteasome_bsu_C;Proteasome_bsu_CS;Proteasome_sua/b;Proteasome_suB-type	6	6	6	32.2	32.2	32.2	29.063	0	36.422	1505300	62	O35955	O35955	Proteasome subunit beta type-10	Psmb10	205
17.2756	17.4676	17.3567	17.4584	17.5519	16.1296	15.9431	15.796	15.4163	14.734	15.9211				+	Cluster -705	amine biosynthetic process;amine metabolic process;anatomical structure morphogenesis;biological regulation;biosynthetic process;carboxylic acid biosynthetic process;carboxylic acid metabolic process;cellular amine metabolic process;cellular amino acid biosynthetic process;cellular amino acid metabolic process;cellular biosynthetic process;cellular ketone metabolic process;cellular metabolic proc…	catalytic activity;guanidinoacetate N-methyltransferase activity;methyltransferase activity;S-adenosylmethionine-dependent methyltransferase activity;transferase activity;transferase activity, transferring one-carbon groups	cell part;cell projection;extracellular membrane-bounded organelle;extracellular organelle;extracellular region part;extracellular vesicular exosome;membrane-bounded organelle;membrane-bounded vesicle;microvillus;organelle;vesicle	Arginine and proline metabolism;Glycine, serine and threonine metabolism	Acetylation;Alternativesplicing;Cellprojection;Completeproteome;Methyltransferase;Referenceproteome;S-adenosyl-L-methionine;Transferase		GuanidinoAc_N-MeTrfase;RMT2_dom;SAM-dependent_MTases	8	8	8	55.9	55.9	55.9	26.336	0	220.43	19638000	297	O35969	O35969	Guanidinoacetate N-methyltransferase	Gamt	206
14.4855	14.665	14.759	14.5321	15.5812	14.9162	14.5056	14.8685	14.9423	13.7081	14.1024						biosynthetic process;cellular biosynthetic process;cellular macromolecule biosynthetic process;cellular macromolecule metabolic process;cellular metabolic process;cellular process;cellular protein metabolic process;macromolecule biosynthetic process;macromolecule metabolic process;metabolic process;primary metabolic process;protein metabolic process;translation	binding;nucleotide binding;structural constituent of ribosome;structural molecule activity	cell part;cytoplasmic part;intracellular membrane-bounded organelle;intracellular non-membrane-bounded organelle;intracellular organelle;intracellular organelle part;intracellular part;large ribosomal subunit;macromolecular complex;membrane-bounded organelle;mitochondrial large ribosomal subunit;mitochondrial part;mitochondrion;non-membrane-bounded organelle;nuclear part;nucleolus;organellar larg…		Completeproteome;Mitochondrion;Referenceproteome;Ribonucleoprotein;Ribosomalprotein	Ribosomal_L23	Nucleotide-bd_a/b_plait;Ribosomal_L23/L15e_core_dom;Ribosomal_L25/23	3	3	3	29.5	29.5	29.5	17.121	0	16.065	1466000	33	O35972	O35972	39S ribosomal protein L23, mitochondrial	Mrpl23	207
12.4153	13.2606	12.9824	11.6151	12.7747	13.4795	12.9335	13.0679	13.0017	11.845	13.21						biological regulation;biosynthetic process;cellular biosynthetic process;cellular macromolecule metabolic process;cellular metabolic process;cellular nitrogen compound metabolic process;cellular process;macromolecule metabolic process;metabolic process;nitrogen compound metabolic process;nucleic acid metabolic process;nucleobase-containing compound metabolic process;primary metabolic process;regu…	binding;nucleic acid binding;RNA binding;rRNA binding;rRNA primary transcript binding	caveola;cell part;cytoplasm;cytoplasmic part;cytosol;endoplasmic reticulum;intracellular membrane-bounded organelle;intracellular organelle;intracellular part;macromolecular complex;membrane;membrane part;membrane raft;membrane-bounded organelle;mitochondrion;nucleus;organelle;plasma membrane;plasma membrane part;protein complex		3D-structure;Acetylation;Cellmembrane;Coiledcoil;Completeproteome;Cytoplasm;Endoplasmicreticulum;Membrane;Microsome;Mitochondrion;Nucleus;Phosphoprotein;Referenceproteome;RNA-binding;rRNA-binding;Transcription;Transcriptionregulation;Transcriptiontermination	PTRF_SDPR	Cavin_fam	4	4	4	15.8	15.8	15.8	43.953	0	16.232	436190	20	O54724	O54724	Polymerase I and transcript release factor	Ptrf	210
17.6666	17.8883	17.7923	17.8654	17.7332	17.7569	17.641	18.0315	17.6671	18.0189	17.6298						carbohydrate metabolic process;cell activation;cellular carbohydrate metabolic process;cellular macromolecule metabolic process;cellular metabolic process;cellular process;cellular protein metabolic process;glycosylation;immune system process;leukocyte activation;lymphocyte activation;macromolecule glycosylation;macromolecule metabolic process;macromolecule modification;metabolic process;peptidyl…	catalytic activity;dolichyl-diphosphooligosaccharide-protein glycotransferase activity;oligosaccharyl transferase activity;transferase activity;transferase activity, transferring glycosyl groups;transferase activity, transferring hexosyl groups	cell part;cytoplasmic part;endoplasmic reticulum;endoplasmic reticulum part;integral to membrane;intracellular membrane-bounded organelle;intracellular organelle;intracellular organelle part;intracellular part;intrinsic to membrane;macromolecular complex;membrane;membrane part;membrane-bounded organelle;oligosaccharyltransferase complex;organelle;organelle part;protein complex	N-Glycan biosynthesis;Protein processing in endoplasmic reticulum;Various types of N-glycan biosynthesis	Completeproteome;Directproteinsequencing;Endoplasmicreticulum;Glycosyltransferase;Membrane;Referenceproteome;Signal;Transferase;Transmembrane;Transmembranehelix	DDOST_48kD	WBP1	14	14	14	42.9	42.9	42.9	49.027	0	220.81	31769000	362	O54734	O54734	Dolichyl-diphosphooligosaccharide--protein glycosyltransferase 48 kDa subunit	Ddost	211
16.2372	15.9968	15.5795	15.9582	15.9339	14.5616	14.4008	13.9664	14.6786	13.893	14.2731				+	Cluster -705	angiotensin mediated vasoconstriction involved in regulation of systemic arterial blood pressure;arachidonic acid metabolic process;biological regulation;carboxylic acid metabolic process;catabolic process;cellular catabolic process;cellular ketone metabolic process;cellular lipid metabolic process;cellular metabolic process;cellular process;circulatory system process;drug catabolic process;drug …	arachidonic acid epoxygenase activity;arachidonic acid monooxygenase activity;aromatase activity;binding;catalytic activity;cation binding;heme binding;ion binding;iron ion binding;metal ion binding;monooxygenase activity;oxidoreductase activity;oxidoreductase activity, acting on paired donors, with incorporation or reduction of molecular oxygen;oxidoreductase activity, acting on paired donors, w…	cell part;cytoplasm;cytoplasmic part;endoplasmic reticulum membrane;endoplasmic reticulum part;intracellular membrane-bounded organelle;intracellular organelle;intracellular organelle part;intracellular part;membrane;membrane part;membrane-bounded organelle;organelle;organelle membrane;organelle part	Arachidonic acid metabolism;Linoleic acid metabolism	Completeproteome;Endoplasmicreticulum;Heme;Iron;Membrane;Metal-binding;Microsome;Monooxygenase;Oxidoreductase;Referenceproteome	p450	Cyt_P450;Cyt_P450_CS;Cyt_P450_E_grp-I;Cyt_P450_E_grp-I_CYP2J-like	20	20	20	47.7	47.7	47.7	57.783	0	133.02	15811000	410	O54749;O54750	O54749	Cytochrome P450 2J5	Cyp2j5	212
13.8274	13.2264	13.5572	12.7195	14.1531	13.2452	11.9136	12.4249	12.3086	12.6543	13.106							2 iron, 2 sulfur cluster binding;aldehyde oxidase activity;binding;catalytic activity;cation binding;coenzyme binding;cofactor binding;electron carrier activity;flavin adenine dinucleotide binding;ion binding;iron ion binding;iron-sulfur cluster binding;metal cluster binding;metal ion binding;molybdopterin cofactor binding;NAD binding;nucleotide binding;oxidoreductase activity;oxidoreductase acti…	cell part;cytoplasm;extracellular membrane-bounded organelle;extracellular organelle;extracellular region part;extracellular vesicular exosome;intracellular part;membrane-bounded organelle;membrane-bounded vesicle;organelle;vesicle	Drug metabolism - cytochrome P450;Nicotinate and nicotinamide metabolism;Tryptophan metabolism;Tyrosine metabolism;Valine, leucine and isoleucine degradation;Vitamin B6 metabolism	2Fe-2S;Completeproteome;Cytoplasm;FAD;Flavoprotein;Iron;Iron-sulfur;Metal-binding;Molybdenum;Oxidoreductase;Phosphoprotein;Polymorphism;Referenceproteome	Ald_Xan_dh_C;Ald_Xan_dh_C2;CO_deh_flav_C;FAD_binding_5;Fer2;Fer2_2	2Fe2S_fd_BS;2Fe-2S_ferredoxin-type;2Fe-2S-bd;Ald_Oxase/Xan_DH_a/b;Ald_Oxase/xanthine_DH;Aldehyde_oxidase;AldOxase/xan_DH_Mopterin-bd;Beta-grasp_dom;CO_DH_flav_C;CO_DH_flavot_FAD-bd_sub2;FAD-bd_2;FAD-bd_2_sub1;Mopterin_DH_FAD-bd;OxRdtase_Mopterin_BS	13	12	12	15.3	14.7	14.7	146.68	0	29.373	1442900	64	O54754	O54754	Aldehyde oxidase 1	Aox1	213
13.6217	14.1065	14.1176	13.9461	14.5557	15.5892	15.1886	15.1823	15.139	15.1459	15.2129						anterograde axon cargo transport;anterograde synaptic vesicle transport;antigen processing and presentation;antigen processing and presentation of exogenous antigen;antigen processing and presentation of lipid antigen via MHC class Ib;antigen processing and presentation via MHC class Ib;antigen processing and presentation, exogenous lipid antigen via MHC class Ib;axon cargo transport;biological r…		axon;axon part;cell part;cell projection;cell projection part;cytoplasmic part;endosomal part;endosome membrane;Golgi apparatus part;Golgi membrane;intracellular organelle part;intracellular part;lysosomal membrane;macromolecular complex;membrane;membrane coat;membrane part;neuron projection;nuclear part;nucleoplasm;organelle membrane;organelle part;protein complex;synapse part;terminal button;tr…	Lysosome	Acetylation;Coiledcoil;Completeproteome;Cytoplasm;Golgiapparatus;Membrane;Phosphoprotein;Proteintransport;Referenceproteome;Repeat;Transport	Adaptin_N;BLVR	ARM-like;ARM-type_fold;BLV_receptor;Clathrin/coatomer_adapt-like_N	15	15	15	16.9	16.9	16.9	135.08	0	85.716	2498100	109	O54774	O54774	AP-3 complex subunit delta-1	Ap3d1	214
13.3731	12.853	13.2589	13.0451	13.5179	13.5314	13.3465	13.1462	13.1392	13.3119	13.4922						alcohol metabolic process;carbohydrate metabolic process;cellular carbohydrate metabolic process;cellular metabolic process;cellular process;hexose metabolic process;mannose metabolic process;metabolic process;monosaccharide metabolic process;primary metabolic process;small molecule metabolic process	alpha-mannosidase activity;binding;carbohydrate binding;catalytic activity;cation binding;hydrolase activity;hydrolase activity, acting on glycosyl bonds;hydrolase activity, hydrolyzing O-glycosyl compounds;ion binding;mannosidase activity;metal ion binding;transition metal ion binding;zinc ion binding	extracellular membrane-bounded organelle;extracellular organelle;extracellular region part;extracellular vesicular exosome;membrane-bounded organelle;membrane-bounded vesicle;organelle;vesicle	Other glycan degradation	Completeproteome;Glycoprotein;Glycosidase;Hydrolase;Metal-binding;Referenceproteome;Secreted;Signal;Zinc	Alpha-mann_mid;Glyco_hydro_38;Glyco_hydro_38C	Gal_mutarotase_SF_dom;Glyco_hydro/deAcase_b/a-brl;Glyco_hydro_13_b;Glyco_hydro_38/57_N;Glyco_hydro_38_C;Glyco_hydro_38_cen;Glyco_hydro_38_N;Glyco_hydro_57/38_cen	7	7	7	10.1	10.1	10.1	115.61	0	29.544	1108200	35	O54782	O54782	Epididymis-specific alpha-mannosidase	Man2b2	215
17.5369	17.2807	17.6091	17.4858	17.23	16.8337	16.6689	16.3813	16.973	16.7129	16.5513						9-cis-retinoic acid biosynthetic process;9-cis-retinoic acid metabolic process;biological regulation;biosynthetic process;carboxylic acid metabolic process;cellular biosynthetic process;cellular hormone metabolic process;cellular ketone metabolic process;cellular lipid metabolic process;cellular metabolic process;cellular process;diterpenoid metabolic process;fat-soluble vitamin biosynthetic proc…	binding;catalytic activity;identical protein binding;oxidoreductase activity;oxidoreductase activity, acting on CH-OH group of donors;oxidoreductase activity, acting on the CH-OH group of donors, NAD or NADP as acceptor;protein binding;protein dimerization activity;protein homodimerization activity;retinol dehydrogenase activity	cell part;cytoplasmic part;endoplasmic reticulum lumen;endoplasmic reticulum part;integral to membrane;integral to organelle membrane;intracellular organelle lumen;intracellular organelle part;intracellular part;intrinsic to membrane;intrinsic to organelle membrane;membrane part;membrane-enclosed lumen;organelle lumen;organelle part	Retinol metabolism	Completeproteome;Referenceproteome	adh_short	DH_sc/Rdtase_SDR;Glc/ribitol_DH;NAD(P)-bd_dom;Sc_DH/Rdtase_CS	17	10	10	61.2	44.8	44.8	35.743	0	208	23206000	304	O54909	O54909		Rdh16	218
13.8305	13.8115	13.6695	13.8479	13.6701	14.164	13.9858	13.8435	13.6979	13.8727	14.1727						biological regulation;biosynthetic process;carboxylic acid biosynthetic process;carboxylic acid metabolic process;cellular biosynthetic process;cellular component assembly;cellular component organization;cellular component organization or biogenesis;cellular ketone metabolic process;cellular lipid metabolic process;cellular macromolecule metabolic process;cellular metabolic process;cellular proce…	adenyl nucleotide binding;adenyl ribonucleotide binding;ADP binding;AMP binding;AMP-activated protein kinase activity;ATP binding;binding;catalytic activity;enzyme binding;kinase activity;kinase binding;nucleotide binding;phosphotransferase activity, alcohol group as acceptor;protein binding;protein kinase activity;protein kinase binding;protein serine/threonine kinase activity;purine nucleotide …	AMP-activated protein kinase complex;cell part;cytoplasmic part;cytosol;extracellular membrane-bounded organelle;extracellular organelle;extracellular region part;extracellular vesicular exosome;intracellular membrane-bounded organelle;intracellular organelle;intracellular organelle part;intracellular part;macromolecular complex;membrane;membrane-bounded organelle;membrane-bounded vesicle;nuclear…	Adipocytokine signaling pathway;Hypertrophic cardiomyopathy (HCM);Insulin signaling pathway	ATP-binding;CBSdomain;Completeproteome;Fattyacidbiosynthesis;Fattyacidmetabolism;Lipidbiosynthesis;Lipidmetabolism;Nucleotide-binding;Phosphoprotein;Referenceproteome;Repeat	CBS	CBS_dom	6	6	6	23.3	23.3	23.3	37.52	0	35.585	1830400	103	O54950;Q91WG5	O54950	5-AMP-activated protein kinase subunit gamma-1	Prkag1	220
15.1841	15.3807	15.3207	15.3058	15.2461	15.9871	16.2415	16.1094	15.7111	16.046	16.3027						cellular macromolecule metabolic process;cellular metabolic process;cellular nitrogen compound metabolic process;cellular process;DNA integration;DNA metabolic process;macromolecule metabolic process;metabolic process;nitrogen compound metabolic process;nucleic acid metabolic process;nucleobase-containing compound metabolic process;primary metabolic process	binding;DNA binding;nucleic acid binding	cell part;chromosome;cytoplasm;extracellular membrane-bounded organelle;extracellular organelle;extracellular region part;extracellular vesicular exosome;intracellular membrane-bounded organelle;intracellular non-membrane-bounded organelle;intracellular organelle;intracellular organelle part;intracellular part;membrane-bounded organelle;membrane-bounded vesicle;non-membrane-bounded organelle;nucl…		Acetylation;Chromosome;Completeproteome;Cytoplasm;DNA-binding;Nucleus;Phosphoprotein;Referenceproteome	BAF	BAF_prot	4	4	4	56.2	56.2	56.2	10.102	0	33.794	3327100	106	O54962	O54962	Barrier-to-autointegration factor;Barrier-to-autointegration factor, N-terminally processed	Banf1	221
14.4352	13.8575	13.9182	14.0228	14.4232	15.365	15.3592	15.2453	15.2442	15.4525	15.3535						cellular localization;cellular macromolecule localization;cellular process;cellular protein localization;establishment of localization;localization;localization within membrane;macromolecule localization;protein insertion into ER membrane;protein insertion into membrane;protein localization;protein localization to organelle;transport	adenyl nucleotide binding;adenyl ribonucleotide binding;ATP binding;ATPase activity;binding;catalytic activity;cation binding;hydrolase activity;hydrolase activity, acting on acid anhydrides;hydrolase activity, acting on acid anhydrides, in phosphorus-containing anhydrides;ion binding;metal ion binding;nucleoside-triphosphatase activity;nucleotide binding;purine nucleotide binding;purine ribonucl…	cell part;cytoplasmic part;endoplasmic reticulum;extracellular membrane-bounded organelle;extracellular organelle;extracellular region part;extracellular vesicular exosome;intracellular membrane-bounded organelle;intracellular non-membrane-bounded organelle;intracellular organelle;intracellular organelle part;intracellular part;membrane-bounded organelle;membrane-bounded vesicle;non-membrane-boun…		Acetylation;ATP-binding;Completeproteome;Cytoplasm;Directproteinsequencing;Endoplasmicreticulum;Hydrolase;Metal-binding;Nucleotide-binding;Nucleus;Referenceproteome;Transport;Zinc	ArsA_ATPase	Anion-transp_ATPase-like_dom;ATPase_ArsA/GET3;ATPase_ArsA/GET3_euk;P-loop_NTPase	7	7	7	31	31	31	38.822	0	23.383	1594700	49	O54984	O54984	ATPase Asna1	Asna1	222
14.5137	14.8028	15.1721	14.8488	14.9442	15.6112	14.8656	15.4323	14.6537	15.5752	15.0583						activation of protein kinase activity;apoptosis;biological regulation;cell death;cellular macromolecule metabolic process;cellular metabolic process;cellular process;cellular protein metabolic process;cellular response to stimulus;cellular response to stress;death;intracellular protein kinase cascade;intracellular signal transduction;macromolecule metabolic process;macromolecule modification;meta…	adenyl nucleotide binding;adenyl ribonucleotide binding;ATP binding;binding;catalytic activity;identical protein binding;kinase activity;nucleotide binding;phosphotransferase activity, alcohol group as acceptor;protein binding;protein dimerization activity;protein homodimerization activity;protein kinase activity;protein serine/threonine kinase activity;purine nucleotide binding;purine ribonucleo…	cell part;cytoplasm;extracellular membrane-bounded organelle;extracellular organelle;extracellular region part;extracellular vesicular exosome;intracellular part;membrane-bounded organelle;membrane-bounded vesicle;organelle;vesicle	Oocyte meiosis	Alternativesplicing;Apoptosis;ATP-binding;Coiledcoil;Completeproteome;Cytoplasm;Kinase;Nucleotide-binding;Phosphoprotein;Referenceproteome;Serine/threonine-proteinkinase;Transferase	Pkinase;PKK	Kinase-like_dom;PKK;Prot_kinase_dom;Protein_kinase_ATP_BS;Ser/Thr_dual-sp_kinase;Ser/Thr_kinase_AS;UVR_dom	10	10	9	9.6	9.6	8.7	141.46	0	40.488	4190100	66	O54988	O54988	STE20-like serine/threonine-protein kinase	Slk	223
13.3856	13.1907	14.0588	12.882	13.4583	12.9605	12.9134	12.313	13.205	12.5623	12.2491						apoptosis;apoptotic mitochondrial changes;autophagic cell death;biological regulation;brown fat cell differentiation;catabolic process;cell death;cell differentiation;cellular catabolic process;cellular chemical homeostasis;cellular component organization;cellular component organization at cellular level;cellular component organization or biogenesis;cellular component organization or biogenesis a…	binding;enzyme binding;GTPase binding;identical protein binding;protein binding;protein dimerization activity;protein heterodimerization activity;protein homodimerization activity	cell part;cell projection;cytoplasm;cytoplasmic part;dendrite;endoplasmic reticulum;envelope;integral to membrane;integral to mitochondrial membrane;integral to mitochondrial outer membrane;integral to organelle membrane;intracellular membrane-bounded organelle;intracellular organelle;intracellular organelle part;intracellular part;intrinsic to membrane;intrinsic to mitochondrial outer membrane;i…		Apoptosis;Completeproteome;Membrane;Mitochondrion;Mitochondrionoutermembrane;Phosphoprotein;Referenceproteome;Transmembrane;Transmembranehelix	BNIP3	BNIP3	3	3	3	18.2	18.2	18.2	20.978	0	10.442	878470	37	O55003	O55003	BCL2/adenovirus E1B 19 kDa protein-interacting protein 3	Bnip3	224
12.862	13.2543	13.1095	11.1616	13.5218	13.5753	13.2337	13.6195	13.5405	13.6663	12.7747						cellular process;ER to Golgi vesicle-mediated transport;establishment of localization;establishment of localization in cell;Golgi vesicle transport;intracellular transport;transport;vesicle-mediated transport		cell part;cytoplasmic part;cytosol;endoplasmic reticulum;Golgi apparatus part;Golgi membrane;intracellular membrane-bounded organelle;intracellular organelle;intracellular organelle part;intracellular part;macromolecular complex;membrane;membrane-bounded organelle;organelle;organelle membrane;organelle part;protein complex;TRAPP complex		3D-structure;Completeproteome;Endoplasmicreticulum;ER-Golgitransport;Golgiapparatus;Lipoprotein;Palmitate;Referenceproteome;Transport	TRAPP	NO_sig/Golgi_transp_ligand-bd;TRAPP_component;TRAPP_I_complex_Bet3	4	4	4	22.2	22.2	22.2	20.302	0.00029231	3.7607	619470	14	O55013	O55013	Trafficking protein particle complex subunit 3	Trappc3	225
20.0911	19.9495	19.9721	19.9765	19.7805	19.3375	19.5368	19.4255	19.4336	19.3438	19.4394						axon guidance;chemotaxis;locomotion;response to chemical stimulus;response to external stimulus;response to stimulus;taxis	binding;cation binding;heme binding;ion binding;iron ion binding;lipid binding;metal ion binding;steroid binding;tetrapyrrole binding;transition metal ion binding	cell part;cytoplasmic part;endomembrane system;endoplasmic reticulum;endoplasmic reticulum membrane;endoplasmic reticulum part;extracellular membrane-bounded organelle;extracellular organelle;extracellular region part;extracellular vesicular exosome;integral to membrane;intracellular membrane-bounded organelle;intracellular non-membrane-bounded organelle;intracellular organelle;intracellular orga…		Completeproteome;Directproteinsequencing;Endoplasmicreticulum;Lipid-binding;Membrane;Microsome;Phosphoprotein;Receptor;Referenceproteome;Steroid-binding;Transmembrane;Transmembranehelix	Cyt-b5	Cyt_B5-like_heme/steroid-bd	14	14	13	62.1	62.1	62.1	21.694	0	323.31	109970000	353	O55022	O55022	Membrane-associated progesterone receptor component 1	Pgrmc1	226
14.8245	14.8306	14.7375	14.8642	15.0049	15.9733	16.0719	15.8044	15.9086	16.1094	15.8229						alcohol biosynthetic process;alcohol metabolic process;biological regulation;biosynthetic process;carbohydrate biosynthetic process;carbohydrate metabolic process;catabolic process;cellular biosynthetic process;cellular carbohydrate biosynthetic process;cellular carbohydrate metabolic process;cellular lipid metabolic process;cellular metabolic process;cellular process;cellular response to stimulu…	alkali metal ion binding;binding;catalytic activity;cation binding;hydrolase activity;hydrolase activity, acting on ester bonds;identical protein binding;inositol monophosphate phosphatase activity;inositol or phosphatidylinositol phosphatase activity;inositol phosphate phosphatase activity;ion binding;lithium ion binding;magnesium ion binding;manganese ion binding;metal ion binding;phosphatase a…	cell part;cytoplasm;extracellular membrane-bounded organelle;extracellular organelle;extracellular region part;extracellular vesicular exosome;intracellular part;membrane-bounded organelle;membrane-bounded vesicle;organelle;vesicle		3D-structure;Completeproteome;Cytoplasm;Hydrolase;Lithium;Magnesium;Metal-binding;Referenceproteome	Inositol_P	Inositol_monoP_metal-BS;Inositol_monoPase_Li-sen;Inositol_monophosphatase;Inositol_monophosphatase_CS	9	9	9	34.7	34.7	34.7	30.436	0	35.571	4403400	102	O55023	O55023	Inositol monophosphatase 1	Impa1	227
15.8116	15.8958	15.7884	15.9758	15.8043	15.8991	15.8875	16.2864	15.851	15.9672	15.8543						cellular process;establishment of localization;establishment of localization in cell;establishment of protein localization;Golgi vesicle transport;intracellular protein transport;intracellular transport;intra-Golgi vesicle-mediated transport;protein transport;transport;vesicle-mediated transport	structural molecule activity	cell part;COPI vesicle coat;cytoplasmic part;cytoplasmic vesicle part;cytosol;Golgi apparatus;Golgi apparatus part;intracellular membrane-bounded organelle;intracellular organelle;intracellular organelle part;intracellular part;macromolecular complex;membrane coat;membrane part;membrane-bounded organelle;organelle;organelle part;protein complex;vesicle coat		Acetylation;Coiledcoil;Completeproteome;Cytoplasm;Cytoplasmicvesicle;ER-Golgitransport;Golgiapparatus;Membrane;Phosphoprotein;Proteintransport;Referenceproteome;Repeat;Transport;WDrepeat	Coatomer_WDAD;WD40	Coatomer_WD-assoc_reg;COPB2;G-protein_beta_WD-40_rep;WD40/YVTN_repeat-like_dom;WD40_repeat;WD40_repeat_dom	29	29	29	39.8	39.8	39.8	102.45	0	183.72	19608000	551	O55029	O55029	Coatomer subunit beta	Copb2	228
16.3122	16.0419	15.9938	16.0218	16.027	16.2187	16.2274	15.9212	16.1966	16.1378	16.2305							catalytic activity;methyltransferase activity;S-adenosylmethionine-dependent methyltransferase activity;S-methyltransferase activity;thiopurine S-methyltransferase activity;transferase activity;transferase activity, transferring one-carbon groups	cell part;cytoplasm;extracellular membrane-bounded organelle;extracellular organelle;extracellular region part;extracellular vesicular exosome;intracellular part;membrane-bounded organelle;membrane-bounded vesicle;organelle;vesicle	Drug metabolism - other enzymes	3D-structure;Acetylation;Completeproteome;Cytoplasm;Methyltransferase;Referenceproteome;S-adenosyl-L-methionine;Transferase	TPMT	SAM-dependent_MTases;Thiopurine_S-MeTrfase;TPMT	17	17	17	79.2	79.2	79.2	27.585	0	162.03	10323000	244	O55060	O55060	Thiopurine S-methyltransferase	Tpmt	230
14.0797	14.3932	14.4037	13.8082	14.5659	13.3712	13.1784	12.6384	12.5535	11.4215	12.309				+	Cluster -705	anatomical structure development;biological adhesion;cardiac Purkinje fiber development;cell adhesion;cell-cell adhesion;cellular process;developmental process;homophilic cell adhesion;maternal process involved in female pregnancy;multicellular organismal process;multicellular organismal reproductive process;reproductive process;response to chemical stimulus;response to endogenous stimulus;respon…	binding;calcium ion binding;cation binding;cell adhesion molecule binding;ion binding;metal ion binding;protein binding	anchoring junction;apical plasma membrane;cell junction;cell part;cell surface;cell-cell contact zone;cell-cell junction;desmosome;extracellular membrane-bounded organelle;extracellular organelle;extracellular region part;extracellular vesicular exosome;integral to membrane;intercalated disc;intrinsic to membrane;lateral plasma membrane;membrane;membrane part;membrane-bounded organelle;membrane-b…	Arrhythmogenic right ventricular cardiomyopathy (ARVC)	Calcium;Celladhesion;Celljunction;Cellmembrane;Cleavageonpairofbasicresidues;Completeproteome;Glycoprotein;Membrane;Metal-binding;Phosphoprotein;Referenceproteome;Repeat;Signal;Transmembrane;Transmembranehelix	Cadherin;Cadherin_C	Cadherin;Cadherin_CS;Cadherin_cytoplasmic-dom;Cadherin-like;Catenin_binding_dom;Desmoglein;Desmosomal_cadherin	14	14	14	17.8	17.8	17.8	122.38	0	105.34	2948700	119	O55111	O55111	Desmoglein-2	Dsg2	233
19.2805	19.108	19.3494	19.1495	19.4112	18.0577	17.9365	17.7601	18.3698	17.8763	18.2357						multicellular organismal process;neurological system process;sensory perception;sensory perception of pain;system process	binding;neurotransmitter binding	cell part;cytoplasmic part;intracellular membrane-bounded organelle;intracellular organelle;intracellular organelle part;intracellular part;membrane;membrane-bounded organelle;mitochondrial inner membrane;mitochondrial membrane;mitochondrial part;mitochondrion;organelle;organelle inner membrane;organelle membrane;organelle part;synapse part;synaptic membrane		Acetylation;Completeproteome;Directproteinsequencing;Phosphoprotein;Referenceproteome	NIPSNAP	Dimeric_a/b-barrel;NIPSNAP	13	13	13	48.9	48.9	48.9	33.363	0	169.66	63163000	314	O55125	O55125	Protein NipSnap homolog 1	Nipsnap1	234
12.7839	13.1477	12.9564	12.7913	13.0006	13.3076	12.8133	13.7229	13.2784	13.7486	12.5474						biological regulation;biosynthetic process;cellular biosynthetic process;cellular macromolecule biosynthetic process;cellular macromolecule metabolic process;cellular metabolic process;cellular nitrogen compound metabolic process;cellular process;chromatin silencing;chromatin silencing at rDNA;gene silencing;macromolecule biosynthetic process;macromolecule metabolic process;metabolic process;mRNA…		cell part;cytoplasm;intracellular organelle part;intracellular part;nuclear body;nuclear part;nuclear speck;nucleoplasm;nucleoplasm part;organelle part	mRNA surveillance pathway;RNA transport	3D-structure;Acetylation;Completeproteome;Cytoplasm;mRNAprocessing;mRNAsplicing;Nucleus;Referenceproteome;Repressor;Transcription;Transcriptionregulation	SAP18	Hist_deAcase_cplx_SAP18;SAP18	3	3	3	19	19	19	17.595	0	9.833	524530	24	O55128	O55128	Histone deacetylase complex subunit SAP18	Sap18	236
15.3931	15.3664	15.1887	15.3024	15.2507	16.606	16.5146	16.3623	16.3047	16.499	16.3316						anatomical structure morphogenesis;biological regulation;cell cycle phase;cell cycle process;cell division;cell part morphogenesis;cell projection morphogenesis;cell projection organization;cellular component assembly;cellular component morphogenesis;cellular component organization;cellular component organization at cellular level;cellular component organization or biogenesis;cellular component o…	binding;GTP binding;guanyl nucleotide binding;guanyl ribonucleotide binding;identical protein binding;nucleotide binding;protein binding;purine nucleotide binding;purine ribonucleoside triphosphate binding;purine ribonucleotide binding;ribonucleotide binding	actin cytoskeleton;actin filament bundle;actomyosin;axon part;axon terminus;axoneme;cell cortex;cell cortex part;cell division site part;cell part;cell projection part;chromosomal part;cleavage furrow;condensed chromosome kinetochore;cytoplasm;cytoplasmic part;cytoskeletal part;cytoskeleton;extracellular membrane-bounded organelle;extracellular organelle;extracellular region part;extracellular ve…		Acetylation;Cellcycle;Celldivision;Cellprojection;Centromere;Chromosome;Cilium;Coiledcoil;Completeproteome;Cytoplasm;Cytoskeleton;Directproteinsequencing;GTP-binding;Kinetochore;Mitosis;Nucleotide-binding;Phosphoprotein;Referenceproteome	Septin	G_SEPTIN_dom;P-loop_NTPase;Septin;Septin7	14	14	13	33	33	31	50.549	0	123	12066000	366	O55131	O55131	Septin-7	39326	237
15.4978	15.4131	15.3895	15.4685	15.5148	15.8386	15.6272	16.3047	15.6277	15.9541	15.8325						cellular component assembly;cellular component assembly at cellular level;cellular component biogenesis;cellular component biogenesis at cellular level;cellular component organization;cellular component organization at cellular level;cellular component organization or biogenesis;cellular component organization or biogenesis at cellular level;cellular localization;cellular macromolecular complex a…	binding;nucleic acid binding;ribonucleoprotein binding;ribosomal large subunit binding;ribosome binding;RNA binding;translation factor activity, nucleic acid binding;translation initiation factor activity	cell part;cytoplasm;cytoskeletal part;extracellular membrane-bounded organelle;extracellular organelle;extracellular region part;extracellular vesicular exosome;intermediate filament;intracellular membrane-bounded organelle;intracellular non-membrane-bounded organelle;intracellular organelle;intracellular organelle part;intracellular part;lamin filament;macromolecular complex;membrane-bounded org…	Ribosome biogenesis in eukaryotes	Completeproteome;Cytoplasm;Initiationfactor;Nucleus;Phosphoprotein;Proteinbiosynthesis;Referenceproteome;Ribosomebiogenesis	eIF-6	eIF6	8	8	8	52.2	52.2	52.2	26.511	0	92.9	5037900	143	O55135	O55135	Eukaryotic translation initiation factor 6	Eif6	238
18.432	18.0413	18.5613	18.3599	18.1444	16.72	16.73	15.7276	17.0624	16.4321	16.7838				+	Cluster -705	acyl-CoA metabolic process;carboxylic acid metabolic process;cellular ketone metabolic process;cellular lipid metabolic process;cellular metabolic process;cellular process;coenzyme metabolic process;cofactor metabolic process;fatty acid metabolic process;lipid metabolic process;long-chain fatty acid metabolic process;metabolic process;monocarboxylic acid metabolic process;organic acid metabolic p…	acyl-CoA hydrolase activity;acyl-CoA thioesterase activity;carboxylic ester hydrolase activity;catalytic activity;CoA hydrolase activity;hydrolase activity;hydrolase activity, acting on ester bonds;palmitoyl-CoA hydrolase activity;thiolester hydrolase activity	cell part;cytoplasm;cytoplasmic part;intracellular membrane-bounded organelle;intracellular organelle;intracellular part;membrane-bounded organelle;mitochondrion;organelle	Biosynthesis of unsaturated fatty acids	Completeproteome;Cytoplasm;Hydrolase;Referenceproteome;Serineesterase	Bile_Hydr_Trans;BAAT_C	AB_hydrolase;Acyl-CoA_thioEstase_long-chain;BAAT_C;Thio_Ohase/aa_AcTrfase	17	17	5	41.5	41.5	11.5	46.135	0	135.98	32297000	444	O55137	O55137	Acyl-coenzyme A thioesterase 1	Acot1	239
17.6036	16.9757	16.887	17.1008	16.7324	16.9631	16.8729	17.1795	16.8429	17.0617	17.0002						biosynthetic process;cellular biosynthetic process;cellular component biogenesis;cellular component biogenesis at cellular level;cellular component organization or biogenesis;cellular component organization or biogenesis at cellular level;cellular macromolecule biosynthetic process;cellular macromolecule metabolic process;cellular metabolic process;cellular nitrogen compound metabolic process;cel…	structural constituent of ribosome;structural molecule activity	cell part;cytoplasmic part;cytosolic large ribosomal subunit;extracellular membrane-bounded organelle;extracellular organelle;extracellular region part;extracellular vesicular exosome;intracellular membrane-bounded organelle;intracellular organelle;intracellular organelle part;intracellular part;large ribosomal subunit;macromolecular complex;membrane;membrane-bounded organelle;membrane-bounded ve…	Ribosome	Acetylation;Completeproteome;Referenceproteome;Ribonucleoprotein;Ribosomalprotein	Ribosomal_L35Ae	Ribosomal_L35A;Ribosomal_L35Ae_CS;Transl_B-barrel	8	8	8	46.4	46.4	46.4	12.554	0	27.615	17810000	239	O55142	O55142	60S ribosomal protein L35a	Rpl35a	240
16.8846	16.9458	16.992	17.1269	16.806	16.9674	17.0548	17.4634	17.0652	17.3808	17.1012						biological regulation;calcium ion homeostasis;calcium ion transmembrane transport;calcium ion transport;calcium-mediated signaling;cation homeostasis;cation transport;cellular calcium ion homeostasis;cellular cation homeostasis;cellular chemical homeostasis;cellular component organization;cellular component organization at cellular level;cellular component organization or biogenesis;cellular comp…	active transmembrane transporter activity;adenyl nucleotide binding;adenyl ribonucleotide binding;ATP binding;ATPase activity;ATPase activity, coupled;ATPase activity, coupled to movement of substances;ATPase activity, coupled to transmembrane movement of ions;ATPase activity, coupled to transmembrane movement of ions, phosphorylative mechanism;ATPase activity, coupled to transmembrane movement o…	cell junction;cell part;cell-cell contact zone;cell-cell junction;cytoplasmic part;endoplasmic reticulum;endoplasmic reticulum membrane;endoplasmic reticulum part;intercalated disc;intracellular membrane-bounded organelle;intracellular organelle;intracellular organelle part;intracellular part;longitudinal sarcoplasmic reticulum;membrane;membrane part;membrane-bounded organelle;organelle;organelle…	Alzheimer's disease;Calcium signaling pathway;Pancreatic secretion	Alternativesplicing;ATP-binding;Calcium;Calciumtransport;Completeproteome;Directproteinsequencing;Endoplasmicreticulum;Hydrolase;Iontransport;Isopeptidebond;Magnesium;Membrane;Metal-binding;Nitration;Nucleotide-binding;Phosphoprotein;Referenceproteome;Sarcoplasmicreticulum;Transmembrane;Transmembranehelix;Transport;Ublconjugation	Cation_ATPase_C;Cation_ATPase_N;E1-E2_ATPase;Hydrolase	ATPase_P-typ_cation-transptr_C;ATPase_P-typ_cation-transptr_N;ATPase_P-typ_cyto_domN;ATPase_P-typ_P_site;ATPase_P-typ_TM_dom;ATPase_P-typ_transduc_dom_A;HAD-like_dom;P_typ_ATPase;P-type_ATPase_IIA;SERCA2	36	36	36	40.6	40.6	40.6	114.86	0	241.79	28663000	574	O55143;Q8R429;Q64518	O55143	Sarcoplasmic/endoplasmic reticulum calcium ATPase 2	Atp2a2	241
14.8848	14.9658	14.9342	14.6922	14.8771	15.6459	15.3867	15.5399	15.3064	14.6622	14.7116						aging;ameboidal cell migration;anatomical structure development;anatomical structure formation involved in morphogenesis;anatomical structure morphogenesis;axon ensheathment;biological adhesion;biological regulation;branching involved in ureteric bud morphogenesis;branching morphogenesis of a tube;cell adhesion;cell aging;cell cycle arrest;cell cycle process;cell development;cell migration;cell m…	adenyl nucleotide binding;adenyl ribonucleotide binding;ATP binding;binding;catalytic activity;enzyme binding;kinase activity;kinase binding;molecular transducer activity;nucleotide binding;phosphotransferase activity, alcohol group as acceptor;protein binding;protein kinase activity;protein kinase binding;protein serine/threonine kinase activity;purine nucleotide binding;purine ribonucleoside tr…	actin filament bundle;actomyosin;adherens junction;anchoring junction;axon part;cell body;cell junction;cell part;cell projection;cell projection part;cell-cell junction;cell-substrate adherens junction;cell-substrate junction;contractile fiber part;costamere;cytoplasm;cytoplasmic part;cytoskeletal part;dendritic shaft;focal adhesion;intracellular organelle part;intracellular part;lamellipodium;m…	Bacterial invasion of epithelial cells;Endometrial cancer;Focal adhesion;PPAR signaling pathway	Acetylation;ANKrepeat;ATP-binding;Celljunction;Cellmembrane;Cellprojection;Completeproteome;Cytoplasm;Kinase;Membrane;Nucleotide-binding;Phosphoprotein;Referenceproteome;Repeat;Serine/threonine-proteinkinase;Transferase	Ank;Pkinase_Tyr	Ankyrin_rpt;Ankyrin_rpt-contain_dom;Integrin-linked_kinase;Kinase-like_dom;Prot_kinase_dom;Ser-Thr/Tyr_kinase_cat_dom	14	14	14	33	33	33	51.373	0	33.213	5950200	172	O55222	O55222	Integrin-linked protein kinase	Ilk	244
16.3672	16.0542	16.1912	16.4272	16.1871	15.9727	16.0076	15.8563	15.7612	15.6907	16.2648						catabolic process;cellular catabolic process;cellular macromolecule catabolic process;cellular macromolecule metabolic process;cellular metabolic process;cellular process;macromolecule catabolic process;macromolecule metabolic process;metabolic process;modification-dependent macromolecule catabolic process;modification-dependent protein catabolic process;primary metabolic process;proteasomal prot…	catalytic activity;endopeptidase activity;hydrolase activity;peptidase activity;peptidase activity, acting on L-amino acid peptides;threonine-type endopeptidase activity;threonine-type peptidase activity	cell part;centrosome;cytoplasm;cytoplasmic part;cytoskeletal part;cytosol;extracellular membrane-bounded organelle;extracellular organelle;extracellular region part;extracellular vesicular exosome;intracellular membrane-bounded organelle;intracellular non-membrane-bounded organelle;intracellular organelle;intracellular organelle part;intracellular part;macromolecular complex;membrane-bounded orga…	Proteasome	3D-structure;Completeproteome;Cytoplasm;Directproteinsequencing;Hydrolase;Nucleus;Protease;Proteasome;Referenceproteome;Threonineprotease;Zymogen	Proteasome	Ntn_hydrolases_N;Pept_T1A_subB;Proteasome_bsu_CS;Proteasome_sua/b;Proteasome_suB-type	10	10	10	49.2	49.2	49.2	28.532	0	104.39	11019000	237	O55234	O55234	Proteasome subunit beta type-5	Psmb5	245
14.6398	14.4691	14.2743	14.2555	14.6569	13.7018	12.3284	15.5477	15.253	14.5866	14.7714						anatomical structure morphogenesis;cellular metabolic process;cellular process;developmental process;metabolic process;methylation;one-carbon metabolic process;organ morphogenesis;organ regeneration;regeneration;response to chemical stimulus;response to drug;response to endogenous stimulus;response to organic nitrogen;response to organic substance;response to stimulus;small molecule metabolic pro…	catalytic activity;methyltransferase activity;nicotinamide N-methyltransferase activity;N-methyltransferase activity;S-adenosylmethionine-dependent methyltransferase activity;transferase activity;transferase activity, transferring one-carbon groups	cell part;cytoplasmic part;cytosol;intracellular part	Nicotinate and nicotinamide metabolism	3D-structure;Completeproteome;Cytoplasm;Methyltransferase;Referenceproteome;S-adenosyl-L-methionine;Transferase	NNMT_PNMT_TEMT	NNMT/PNMT/TEMT_CS;NNMT_TEMT_trans;SAM-dependent_MTases	7	7	7	26.5	26.5	26.5	29.597	0	35.197	2535300	83	O55239	O55239	Nicotinamide N-methyltransferase	Nnmt	246
14.8079	14.5859	14.6489	14.7078	14.4888	15.0851	15.0219	15.1789	15.2247	15.1598	15.0988						anatomical structure development;biological regulation;developmental process;establishment of localization;lipid transport;nervous system development;organic substance transport;regulation of apoptosis;regulation of biological process;regulation of cell death;regulation of cellular process;regulation of neuron apoptosis;regulation of programmed cell death;system development;transport	binding;G-protein coupled receptor activity;molecular transducer activity;opioid receptor activity;peptide binding;peptide receptor activity;peptide receptor activity, G-protein coupled;receptor activity;signal transducer activity;signaling receptor activity;transmembrane signaling receptor activity	cell junction;cell part;cell projection part;cytoplasmic part;endoplasmic reticulum membrane;endoplasmic reticulum part;envelope;growth cone;integral to membrane;intracellular organelle part;intracellular part;intrinsic to membrane;lipid particle;membrane;membrane part;nuclear envelope;nuclear inner membrane;nuclear membrane;nuclear outer membrane;nuclear part;organelle envelope;organelle inner m…		Alternativesplicing;Celljunction;Cellmembrane;Cellprojection;Completeproteome;Endoplasmicreticulum;Lipiddroplet;Lipidtransport;Membrane;Nucleus;Receptor;Referenceproteome;Transmembrane;Transmembranehelix;Transport	ERG2_Sigma1R	ERG2_sigma1_rcpt-like;SIGMAR1	3	3	3	14.8	14.8	14.8	25.25	0	20.516	2310400	86	O55242	O55242	Sigma non-opioid intracellular receptor 1	Sigmar1	247
15.595	15.7593	15.7312	15.8042	15.6959	16.0263	16.085	16.1529	15.8498	16.1392	15.8288						biological regulation;cell differentiation;cellular developmental process;cellular macromolecule metabolic process;cellular metabolic process;cellular nitrogen compound metabolic process;cellular process;cellular response to heat;cellular response to stimulus;cellular response to stress;circadian rhythm;CRD-mediated mRNA stabilization;developmental process;macromolecule metabolic process;metaboli…	adenyl nucleotide binding;adenyl ribonucleotide binding;ATP binding;ATPase activity;ATPase activity, coupled;ATP-dependent helicase activity;ATP-dependent RNA helicase activity;binding;catalytic activity;DNA binding;helicase activity;hydrolase activity;hydrolase activity, acting on acid anhydrides;hydrolase activity, acting on acid anhydrides, in phosphorus-containing anhydrides;nucleic acid bind…	cell part;centrosome;CRD-mediated mRNA stability complex;cytoplasm;cytoplasmic part;cytoskeletal part;intracellular membrane-bounded organelle;intracellular non-membrane-bounded organelle;intracellular organelle;intracellular organelle part;intracellular part;macromolecular complex;membrane;membrane-bounded organelle;microtubule organizing center;non-membrane-bounded organelle;nuclear part;nucleo…		3D-structure;Acetylation;Activator;Alternativesplicing;ATP-binding;Biologicalrhythms;Completeproteome;Cytoplasm;DNA-binding;Helicase;Hydrolase;Methylation;Nucleotide-binding;Nucleus;Phosphoprotein;Referenceproteome;Repeat;RNA-binding	DEAD;dsrm;HA2;Helicase_C;OB_NTP_bind	DEAD/DEAH_box_helicase_dom;DNA/RNA_helicase_DEAH_CS;dsRNA-bd_dom;DUF1605;Helicase_ATP-bd;Helicase_C;Helicase-assoc_dom;P-loop_NTPase	34	34	34	29.8	29.8	29.8	149.47	0	199.7	15980000	538	O70133	O70133	ATP-dependent RNA helicase A	Dhx9	249
13.1496	13.1885	13.3346	12.5609	13.1588	15.8422	15.7639	16.0683	15.6923	15.8623	15.7207				+	Cluster -712	aging;biological regulation;catabolic process;cellular catabolic process;cellular metabolic process;cellular nitrogen compound catabolic process;cellular nitrogen compound metabolic process;cellular process;cellular response to chemical stimulus;cellular response to endogenous stimulus;cellular response to hormone stimulus;cellular response to organic substance;cellular response to stimulus;coenz…	binding;enzyme binding;GTPase binding;protein binding;protein C-terminus binding;Rac GTPase binding;Ras GTPase binding;Rho GTPase binding;small GTPase binding	acrosomal vesicle;cell part;cytoplasm;cytoplasmic membrane-bounded vesicle;cytoplasmic part;cytoplasmic vesicle;cytosol;intracellular membrane-bounded organelle;intracellular non-membrane-bounded organelle;intracellular organelle;intracellular organelle part;intracellular part;membrane;membrane-bounded organelle;membrane-bounded vesicle;non-membrane-bounded organelle;nuclear part;nucleolus;organe…	Leishmaniasis;Leukocyte transendothelial migration;Osteoclast differentiation;Phagosome	Completeproteome;Cytoplasm;Referenceproteome;Repeat;SH3domain;TPRrepeat	PB1;SH3_1;TPR_1	OPR_PB1;SH3_domain;TPR_1;TPR_repeat;TPR-contain_dom;TPR-like_helical_dom	8	8	8	18.3	18.3	18.3	59.485	0	24.218	708480	25	O70145	O70145	Neutrophil cytosol factor 2	Ncf2	250
14.5013	13.9548	14.2849	14.1376	14.9265	15.0421	15.0064	14.6882	15.1402	15.2627	14.8909						biosynthetic process;carbohydrate metabolic process;cellular biosynthetic process;cellular carbohydrate metabolic process;cellular lipid metabolic process;cellular macromolecule metabolic process;cellular metabolic process;cellular process;cellular protein metabolic process;glycerolipid biosynthetic process;glycerolipid metabolic process;glycerophospholipid biosynthetic process;glycerophospholipi…	catalytic activity;dolichyl-phosphate beta-D-mannosyltransferase activity;dolichyl-phosphate-mannose-protein mannosyltransferase activity;mannosyltransferase activity;transferase activity;transferase activity, transferring glycosyl groups;transferase activity, transferring hexosyl groups	cell part;cytoplasmic part;endoplasmic reticulum membrane;endoplasmic reticulum part;intracellular organelle part;intracellular part;membrane;membrane part;organelle membrane;organelle part	N-Glycan biosynthesis	Acetylation;Completeproteome;Endoplasmicreticulum;Glycosyltransferase;Phosphoprotein;Referenceproteome;Transferase	Glycos_transf_2	Glyco_trans_2-like;Nucleotide-diphossugar_trans	5	5	5	24.2	24.2	24.2	29.174	0	42.551	1648300	53	O70152	O70152	Dolichol-phosphate mannosyltransferase subunit 1	Dpm1	251
12.0952	11.7181	12.8582	12.3626	13.4482	14.3039	14.3053	12.9116	14.2421	15.4061	13.0844						anatomical structure development;cell development;cellular developmental process;cellular process;developmental process;megakaryocyte development	1-phosphatidylinositol-5-phosphate 4-kinase activity;adenyl nucleotide binding;adenyl ribonucleotide binding;ATP binding;binding;catalytic activity;inositol or phosphatidylinositol kinase activity;kinase activity;lipid kinase activity;nucleotide binding;phosphatidylinositol phosphate kinase activity;phosphotransferase activity, alcohol group as acceptor;purine nucleotide binding;purine ribonucleo…	cell part;cytoplasm;intracellular membrane-bounded organelle;intracellular organelle;intracellular part;membrane;membrane-bounded organelle;nucleus;organelle;plasma membrane	Inositol phosphate metabolism;Phosphatidylinositol signaling system;Regulation of actin cytoskeleton	Acetylation;ATP-binding;Cellmembrane;Completeproteome;Cytoplasm;Directproteinsequencing;Kinase;Membrane;Nucleotide-binding;Nucleus;Phosphoprotein;Referenceproteome;Transferase	PIP5K	PInositol-4-P-5-kinase;PInositol-4-P-5-kinase_C;PInositol-4-P-5-kinase_core;PInositol-4P-5-kinase_core_sub;PInositol-4-P-5-kinase_N	2	2	1	5.4	5.4	3.5	46.151	0	33.51	281470	6	O70172	O70172	Phosphatidylinositol 5-phosphate 4-kinase type-2 alpha	Pip4k2a	252
14.9655	15.312	15.1599	15.0945	15.2399	15.2661	15.1629	15.5382	15.1854	15.3577	15.1195						biological regulation;cellular component assembly;cellular component assembly at cellular level;cellular component organization;cellular component organization at cellular level;cellular component organization or biogenesis;cellular component organization or biogenesis at cellular level;cellular macromolecular complex assembly;cellular macromolecular complex subunit organization;cellular process;…	binding;nucleic acid binding;RNA binding;translation factor activity, nucleic acid binding;translation initiation factor activity	cell part;cytoplasmic part;eukaryotic 43S preinitiation complex;eukaryotic 48S preinitiation complex;eukaryotic translation initiation factor 3 complex;eukaryotic translation initiation factor 3 complex, eIF3m;intracellular part;macromolecular complex;membrane;protein complex;ribonucleoprotein complex;translation preinitiation complex	RNA transport	Acetylation;Completeproteome;Cytoplasm;Initiationfactor;Phosphoprotein;Proteinbiosynthesis;Referenceproteome	eIF-3_zeta	eIF3d	17	17	17	42.3	42.3	42.3	63.988	0	127.23	7942300	323	O70194	O70194	Eukaryotic translation initiation factor 3 subunit D	Eif3d	253
11.6527	11.7332	11.7243	11.9757	12.4605	15.8596	15.9131	12.6989	15.9903	16.142	15.7854				+	Cluster -712	actin cytoskeleton organization;actin filament bundle assembly;actin filament organization;actin filament polymerization;actin filament-based process;actin polymerization or depolymerization;biological regulation;cell activation;cell communication;cellular component assembly;cellular component assembly at cellular level;cellular component organization;cellular component organization at cellular l…	actin binding;actin filament binding;binding;calcium ion binding;cation binding;cytoskeletal protein binding;ion binding;metal ion binding;protein binding	actin filament;cell part;cell projection;cell projection membrane;cell projection part;cytoplasm;cytoplasmic part;cytoskeletal part;cytosol;intracellular membrane-bounded organelle;intracellular organelle;intracellular organelle part;intracellular part;lamellipodium;leading edge membrane;macromolecular complex;membrane part;membrane-bounded organelle;nucleus;organelle;organelle part;perikaryon;pe…		3D-structure;Acetylation;Actin-binding;Calcium;Cellmembrane;Cellprojection;Completeproteome;Cytoplasm;Cytoskeleton;Membrane;Metal-binding;Phosphoprotein;Referenceproteome;Repeat		EF_hand_dom;EF-hand-dom_pair	3	3	3	21.8	21.8	21.8	16.91	0	49.526	985340	35	O70200	O70200	Allograft inflammatory factor 1	Aif1	254
18.1625	18.595	18.5282	18.347	18.7531	18.5196	18.3778	18.8255	18.3306	18.5437	18.2885							binding;nucleic acid binding;RNA binding;translation elongation factor activity;translation factor activity, nucleic acid binding	cell part;cytoplasm;cytoplasmic part;eukaryotic translation elongation factor 1 complex;intracellular part;macromolecular complex;protein complex		Acetylation;Completeproteome;Directproteinsequencing;Elongationfactor;Phosphoprotein;Proteinbiosynthesis;Referenceproteome	EF-1_beta_acid;EF1_GNE	EF-1_beta_acid_region_euk;Glutathione-S-Trfase_C-like;Transl_elong_EF1B/ribosomal_S6;Transl_elong_EF1B_B/D_CS;Transl_elong_fac_EF1B_bsu/dsu	9	8	8	57.3	52.4	52.4	24.693	0	145.88	27283000	205	O70251	O70251	Elongation factor 1-beta	Eef1b	255
12.4902	13.6755	13.4463	13.0877	14.0954	15.7552	15.5329	15.855	15.7961	15.4515	15.5888				+	Cluster -712	cellular metabolic process;cellular process;cofactor metabolic process;heme metabolic process;heme oxidation;heterocycle metabolic process;metabolic process;nitrogen compound metabolic process;oxidation-reduction process;pigment metabolic process;porphyrin-containing compound metabolic process;response to chemical stimulus;response to hypoxia;response to oxidative stress;response to oxygen levels…	binding;catalytic activity;cation binding;heme oxygenase (decyclizing) activity;ion binding;metal ion binding;oxidoreductase activity;oxidoreductase activity, acting on paired donors, with incorporation or reduction of molecular oxygen	cell part;cytoplasmic part;endoplasmic reticulum;intracellular membrane-bounded organelle;intracellular organelle;intracellular part;membrane;membrane-bounded organelle;organelle;plasma membrane	Mineral absorption;Porphyrin and chlorophyll metabolism	Acetylation;Completeproteome;Endoplasmicreticulum;Heme;Iron;Metal-binding;Microsome;Oxidoreductase;Referenceproteome;Repeat	Heme_oxygenase	Haem_Oase;Haem_Oase-like;Haem_Oase-like_multi-hlx;Haem_oxygenase_CS	9	9	9	40	40	40	35.738	0	44.802	1943400	52	O70252	O70252	Heme oxygenase 2	Hmox2	256
13.7228	13.7368	13.3782	13.368	13.63	13.0622	12.8388	11.8317	13.4006	11.1172	13.1522						anatomical structure morphogenesis;biological regulation;cell differentiation;cell differentiation in hindbrain;cell part morphogenesis;cell projection morphogenesis;cell projection organization;cellular component assembly;cellular component assembly at cellular level;cellular component morphogenesis;cellular component organization;cellular component organization at cellular level;cellular compon…	binding;epidermal growth factor receptor binding;growth factor receptor binding;protein binding;protein C-terminus binding;receptor binding	cell part;cytoplasm;cytoplasmic part;Golgi apparatus;Golgi apparatus part;intracellular membrane-bounded organelle;intracellular non-membrane-bounded organelle;intracellular organelle;intracellular organelle part;intracellular part;macromolecular complex;membrane;membrane-bounded organelle;non-membrane-bounded organelle;nuclear part;nucleoplasm;organelle;organelle part;perinuclear region of cytop…		Alternativesplicing;Completeproteome;Cytoplasm;Phosphoprotein;Referenceproteome	LsmAD;PAM2;SM-ATX	Ataxin-2_C;LSM_dom;LsmAD_domain;SM_dom_ATX	6	6	6	7	7	7	136.48	0	20.385	1251200	34	O70305	O70305	Ataxin-2	Atxn2	259
11.3274	12.8384	12.2255	12.5241	11.8716	15.7755	15.6431	15.5294	15.5818	15.9858	12.2442				+	Cluster -712	actin cytoskeleton organization;actin filament bundle assembly;actin filament organization;actin filament-based process;biological adhesion;biological regulation;cell adhesion;cell surface receptor linked signaling pathway;cell-cell adhesion;cell-matrix adhesion;cell-substrate adhesion;cellular component assembly;cellular component assembly at cellular level;cellular component organization;cellul…	binding;integrin binding;protein binding;protein complex binding;receptor activity;receptor binding	adherens junction;alphav-beta5 integrin complex;anchoring junction;cell junction;cell leading edge;cell part;cell surface;cell-substrate adherens junction;cell-substrate junction;extracellular membrane-bounded organelle;extracellular organelle;extracellular region part;extracellular vesicular exosome;focal adhesion;integrin complex;macromolecular complex;membrane;membrane part;membrane-bounded or…	Arrhythmogenic right ventricular cardiomyopathy (ARVC);Dilated cardiomyopathy;ECM-receptor interaction;Focal adhesion;Hypertrophic cardiomyopathy (HCM);Phagosome;Regulation of actin cytoskeleton	Alternativesplicing;Celladhesion;Completeproteome;Disulfidebond;Glycoprotein;Integrin;Membrane;Receptor;Referenceproteome;Repeat;Signal;Transmembrane;Transmembranehelix	Integrin_b_cyt;Integrin_B_tail;Integrin_beta	EG-like_dom;Integrin_beta-5;Integrin_bsu;Integrin_bsu_cyt_dom;Integrin_bsu_N;Integrin_bsu_tail;Plexin-like_fold;VWF_A	3	3	3	5.4	5.4	5.4	87.908	0	7.1263	306880	12	O70309	O70309	Integrin beta-5	Itgb5	260
15.0273	15.0967	15.0107	14.9679	15.4612	15.143	14.9852	15.2125	15.1495	14.9409	15.038						cellular macromolecule metabolic process;cellular metabolic process;cellular process;cellular protein metabolic process;chordate embryonic development;developmental process;embryo development;embryo development ending in birth or egg hatching;in utero embryonic development;macromolecule metabolic process;macromolecule modification;metabolic process;N-terminal peptidyl-glycine N-myristoylation;N-t…	catalytic activity;glycylpeptide N-tetradecanoyltransferase activity;myristoyltransferase activity;N-acyltransferase activity;transferase activity;transferase activity, transferring acyl groups;transferase activity, transferring acyl groups other than amino-acyl groups	actin cytoskeleton;cell junction;cell part;cytoplasm;cytoplasmic part;cytoskeleton;cytosol;extrinsic to membrane;intracellular non-membrane-bounded organelle;intracellular organelle;intracellular part;membrane;membrane part;non-membrane-bounded organelle;organelle;plasma membrane		Acyltransferase;Completeproteome;Cytoplasm;Membrane;Phosphoprotein;Referenceproteome;Transferase	NMT;NMT_C	Acyl_CoA_acyltransferase;MyristoylCoA_TrFase;MyristoylCoA_TrFase_C;MyristoylCoA_TrFase_CS;MyristoylCoA_TrFase_N	12	12	9	36.1	36.1	27.2	56.888	0	134.66	4221000	139	O70310	O70310	Glycylpeptide N-tetradecanoyltransferase 1	Nmt1	261
13.451	13.8868	13.0101	13.0537	14.0117	16.1551	16.1253	15.5289	15.5721	15.3345	15.443				+	Cluster -712	actin cytoskeleton organization;actin filament-based process;biological regulation;cellular component organization;cellular component organization at cellular level;cellular component organization or biogenesis;cellular component organization or biogenesis at cellular level;cellular process;cortical actin cytoskeleton organization;cortical cytoskeleton organization;cytoskeleton organization;organ…	actin binding;binding;cytoskeletal protein binding;PH domain binding;protein binding;protein domain specific binding;spectrin binding;structural molecule activity	actin cytoskeleton;adherens junction;anchoring junction;cell junction;cell part;cell-substrate adherens junction;cell-substrate junction;cytoplasm;cytoskeleton;extracellular membrane-bounded organelle;extracellular organelle;extracellular region part;extracellular vesicular exosome;extrinsic to membrane;focal adhesion;intracellular membrane-bounded organelle;intracellular non-membrane-bounded org…	Tight junction	Acetylation;Actin-binding;Cellmembrane;Completeproteome;Cytoplasm;Cytoskeleton;Membrane;Phosphoprotein;Referenceproteome	4_1_CTD;FA;FERM_C;FERM_M;FERM_N;SAB	Band_4.1_C;Band_41_domain;E41L2;Ez/rad/moesin_like;FERM/acyl-CoA-bd_prot_3-hlx;FERM_central;FERM_CS;FERM_domain;FERM_N;FERM_PH-like_C;FERM-adjacent;PH_like_dom;SAB_dom;Ubiquitin-rel_dom	11	11	9	13.2	13.2	10.9	109.94	0	41.338	1881400	62	O70318	O70318	Band 4.1-like protein 2	Epb41l2	262
16.1722	15.6824	15.8099	15.7863	15.8938	16.8231	16.7725	16.4857	16.4177	16.4896	17.1468						cellular component organization;cellular component organization at cellular level;cellular component organization or biogenesis;cellular component organization or biogenesis at cellular level;cellular process;chromatin organization;chromosome organization;developmental process;gamete generation;male gamete generation;multicellular organismal development;multicellular organismal process;multicellu…	antioxidant activity;catalytic activity;glutathione peroxidase activity;oxidoreductase activity;oxidoreductase activity, acting on paired donors, with incorporation or reduction of molecular oxygen;oxidoreductase activity, acting on peroxide as acceptor;peroxidase activity;phospholipid-hydroperoxide glutathione peroxidase activity	cell part;cytoplasmic part;cytosol;envelope;extracellular membrane-bounded organelle;extracellular organelle;extracellular region part;extracellular vesicular exosome;intracellular membrane-bounded organelle;intracellular organelle;intracellular organelle part;intracellular part;membrane;membrane-bounded organelle;membrane-bounded vesicle;mitochondrial inner membrane;mitochondrial membrane;mitoch…	Glutathione metabolism	Alternativeinitiation;Alternativesplicing;Completeproteome;Cytoplasm;Developmentalprotein;Mitochondrion;Oxidoreductase;Peroxidase;Referenceproteome;Selenocysteine;Transitpeptide	GSHPx	Glutathione_peroxidase;GPX_AS;GPX_CS;Thioredoxin-like_fold	10	10	10	47.7	47.7	47.7	22.228	0	48.749	7522700	156	O70325	O70325	Phospholipid hydroperoxide glutathione peroxidase, mitochondrial	Gpx4	264
13.209	13.6846	13.6693	13.0906	13.9166	14.3171	14.4381	14.7784	14.0662	14.5171	13.5459						activation of immune response;alcohol metabolic process;amine metabolic process;biological regulation;blood vessel endothelial cell migration;cell differentiation;cell migration;cell migration involved in sprouting angiogenesis;cell motility;cell surface receptor linked signaling pathway;cellular amine metabolic process;cellular biogenic amine metabolic process;cellular component movement;cellula…	catalytic activity;channel regulator activity;glycosylphosphatidylinositol phospholipase D activity;hydrolase activity;hydrolase activity, acting on ester bonds;lipase activity;phospholipase activity;phospholipase D activity;phosphoric diester hydrolase activity;phosphoric ester hydrolase activity;sodium channel regulator activity	cell part;cytoplasm;cytoplasmic part;extracellular matrix;extracellular membrane-bounded organelle;extracellular organelle;extracellular region;extracellular region part;extracellular space;extracellular vesicular exosome;high-density lipoprotein particle;intracellular;intracellular membrane-bounded organelle;intracellular organelle;intracellular organelle part;intracellular part;lysosomal membra…		Completeproteome;Glycoprotein;HDL;Hydrolase;Referenceproteome;Repeat;Secreted;Signal	FG-GAP;Zn_dep_PLPC	FG-GAP;Gprt_PLipase_D;Int_alpha_beta-p;PLPC/GPLD1	11	11	11	14.9	14.9	14.9	93.254	0	27.7	2010300	62	O70362	O70362	Phosphatidylinositol-glycan-specific phospholipase D	Gpld1	265
14.9351	14.5625	14.8142	14.7889	14.8139	21.3981	21.2969	20.2356	21.6977	21.5963	20.9491				+	Cluster -712	antigen processing and presentation;antigen processing and presentation of peptide antigen;basement membrane disassembly;basement membrane organization;biological regulation;cellular component disassembly;cellular component disassembly at cellular level;cellular component organization;cellular component organization at cellular level;cellular component organization or biogenesis;cellular componen…	binding;catalytic activity;collagen binding;cysteine-type endopeptidase activity;cysteine-type peptidase activity;endopeptidase activity;extracellular matrix binding;fibronectin binding;glycoprotein binding;hydrolase activity;laminin binding;peptidase activity;peptidase activity, acting on L-amino acid peptides;protein binding;proteoglycan binding	cell part;cytoplasmic part;early endosome lumen;endosomal part;endosome lumen;extracellular region part;extracellular space;intracellular membrane-bounded organelle;intracellular organelle;intracellular organelle lumen;intracellular organelle part;intracellular part;lysosome;lytic vacuole;membrane;membrane-bounded organelle;membrane-enclosed lumen;organelle;organelle lumen;organelle part;vacuole	Antigen processing and presentation;ko05152;Lysosome;Phagosome	3D-structure;Completeproteome;Disulfidebond;Glycoprotein;Hydrolase;Lysosome;Protease;Referenceproteome;Signal;Thiolprotease;Zymogen	Inhibitor_I29;Peptidase_C1	Pept_asp_AS;Pept_cys_AS;Pept_his_AS;Peptidase_C1A;Peptidase_C1A_C;Prot_inhib_I29	11	11	11	46.2	46.2	46.2	38.474	0	323.31	38629000	174	O70370	O70370	Cathepsin S	Ctss	266
14.5742	14.4713	14.4405	14.5349	14.5345	14.9772	14.7036	15.0987	14.946	14.9528	14.9034								cell part;cytoplasm;cytoplasmic part;ER membrane protein complex;intracellular membrane-bounded organelle;intracellular organelle;intracellular part;macromolecular complex;membrane;membrane-bounded organelle;mitochondrion;organelle;protein complex		Completeproteome;Cytoplasm;Referenceproteome	UPF0172	UPF0172	8	8	8	51.2	51.2	51.2	23.348	0	44.584	2454300	96	O70378	O70378	ER membrane protein complex subunit 8	Emc8	267
16.1677	16.0058	15.9004	15.9913	15.7976	16.1245	15.5616	16.3022	15.326	15.1825	15.7131						biological regulation;regulation of biological process;regulation of biosynthetic process;regulation of cellular biosynthetic process;regulation of cellular macromolecule biosynthetic process;regulation of cellular metabolic process;regulation of cellular process;regulation of gene expression;regulation of macromolecule biosynthetic process;regulation of macromolecule metabolic process;regulation…	binding;cation binding;ion binding;metal ion binding;protein binding transcription factor activity;transcription coactivator activity;transcription cofactor activity;transcription factor binding transcription factor activity;transition metal ion binding;zinc ion binding	adherens junction;anchoring junction;cell junction;cell part;cell-substrate adherens junction;cell-substrate junction;cytoplasm;cytoskeleton;focal adhesion;intracellular non-membrane-bounded organelle;intracellular organelle;intracellular organelle part;intracellular part;macromolecular complex;non-membrane-bounded organelle;nuclear part;nucleoplasm part;organelle;organelle part;protein complex;t…		Acetylation;Completeproteome;Cytoplasm;Cytoskeleton;LIMdomain;Metal-binding;Phosphoprotein;Referenceproteome;Zinc	LIM;PDZ	PDLIM1;PDZ;Znf_LIM	14	14	14	70	70	70	35.774	0	148.81	11600000	263	O70400	O70400	PDZ and LIM domain protein 1	Pdlim1	268
14.422	14.3859	14.3479	14.1779	14.3024	16.4686	16.7937	16.2021	17.0387	16.5958	16.622				+	Cluster -712	autophagic vacuole fusion;biological regulation;body fluid secretion;cellular component assembly;cellular component assembly at cellular level;cellular component organization;cellular component organization at cellular level;cellular component organization or biogenesis;cellular component organization or biogenesis at cellular level;cellular macromolecular complex assembly;cellular macromolecular…	binding;channel inhibitor activity;channel regulator activity;chloride channel inhibitor activity;chloride channel regulator activity;ion channel inhibitor activity;protein binding;SNAP receptor activity;SNARE binding	azurophil granule membrane;cell part;cell surface;cytoplasm;cytoplasmic membrane-bounded vesicle;cytoplasmic part;cytoplasmic vesicle;cytoplasmic vesicle membrane;cytoplasmic vesicle part;cytosol;early endosome;endosomal part;endosome;endosome membrane;extracellular membrane-bounded organelle;extracellular organelle;extracellular region part;extracellular vesicular exosome;integral to membrane;in…	SNARE interactions in vesicular transport	3D-structure;Acetylation;Autophagy;Cellmembrane;Coiledcoil;Completeproteome;Endosome;Lysosome;Membrane;Phosphoprotein;Proteintransport;Referenceproteome;Transmembrane;Transmembranehelix;Transport	Synaptobrevin	Synaptobrevin;Synaptobrevin/VAMP	5	5	5	40.6	40.6	40.6	11.451	0	27.113	5180800	155	O70404	O70404	Vesicle-associated membrane protein 8	Vamp8	269
11.9371	11.6821	10.5405	12.0419	12.2628	14.5333	13.7082	14.0412	12.2903	13.1336	13.4831				+	Cluster -712	anatomical structure development;anatomical structure formation involved in morphogenesis;atrial cardiac muscle cell development;biological regulation;biosynthetic process;cardiac cell development;cardiac muscle cell development;cell development;cell differentiation;cellular biosynthetic process;cellular developmental process;cellular macromolecule biosynthetic process;cellular macromolecule meta…	binding;cation binding;identical protein binding;ion binding;metal ion binding;protein binding;transcription factor binding;transition metal ion binding;zinc ion binding	actin cytoskeleton;adherens junction;anchoring junction;cell junction;cell part;cell-substrate adherens junction;cell-substrate junction;contractile fiber part;cytoplasmic part;cytoskeleton;focal adhesion;intracellular membrane-bounded organelle;intracellular non-membrane-bounded organelle;intracellular organelle;intracellular organelle part;intracellular part;M band;membrane-bounded organelle;no…	Osteoclast differentiation	Completeproteome;Cytoplasm;LIMdomain;Metal-binding;Nucleus;Phosphoprotein;Referenceproteome;Repeat;Transcription;Transcriptionregulation;Zinc;Zinc-finger	LIM	Znf_LIM	3	3	3	14	14	14	32.072	0	9.0161	120340	9	O70433	O70433	Four and a half LIM domains protein 2	Fhl2	270
17.0356	16.8021	16.7252	16.978	16.5699	17.0669	17.1146	16.9524	17.2325	17.1632	17.3046						catabolic process;cellular catabolic process;cellular macromolecule catabolic process;cellular macromolecule metabolic process;cellular metabolic process;cellular process;macromolecule catabolic process;macromolecule metabolic process;metabolic process;modification-dependent macromolecule catabolic process;modification-dependent protein catabolic process;primary metabolic process;proteasomal prot…	catalytic activity;endopeptidase activity;hydrolase activity;peptidase activity;peptidase activity, acting on L-amino acid peptides;threonine-type endopeptidase activity;threonine-type peptidase activity	cell part;cytoplasm;cytoplasmic part;cytosol;extracellular membrane-bounded organelle;extracellular organelle;extracellular region part;extracellular vesicular exosome;intracellular membrane-bounded organelle;intracellular organelle;intracellular part;macromolecular complex;membrane-bounded organelle;membrane-bounded vesicle;nucleus;organelle;proteasome complex;proteasome core complex;proteasome …	Proteasome	3D-structure;Acetylation;Completeproteome;Cytoplasm;Directproteinsequencing;Hydrolase;Nucleus;Phosphoprotein;Protease;Proteasome;Referenceproteome;Threonineprotease	Proteasome;Proteasome_A_N	Ntn_hydrolases_N;Proteasome_asu_N;Proteasome_sua/b;Proteasome_suA-type	13	13	13	44.3	44.3	44.3	28.405	0	56.792	16621000	333	O70435	O70435	Proteasome subunit alpha type-3	Psma3	271
13.0659	12.4435	13.2849	12.5164	12.4316	17.173	17.2898	16.4079	17.545	17.4095	17.4849				+	Cluster -712	biological regulation;cellular component assembly;cellular component assembly at cellular level;cellular component organization;cellular component organization at cellular level;cellular component organization or biogenesis;cellular component organization or biogenesis at cellular level;cellular localization;cellular membrane fusion;cellular membrane organization;cellular process;establishment of…	binding;channel inhibitor activity;channel regulator activity;chloride channel inhibitor activity;chloride channel regulator activity;ion channel inhibitor activity;protein binding;SNAP receptor activity;SNARE binding;syntaxin binding	azurophil granule;cell part;cytoplasmic membrane-bounded vesicle;cytoplasmic part;cytoplasmic vesicle;early endosome;early endosome membrane;endocytic vesicle;endomembrane system;endosomal part;endosome;endosome membrane;extracellular membrane-bounded organelle;extracellular organelle;extracellular region part;extracellular vesicular exosome;immunological synapse;integral to membrane;intracellula…		3D-structure;Acetylation;Coiledcoil;Completeproteome;Endosome;Iron;Membrane;Phosphoprotein;Referenceproteome;Transmembrane;Transmembranehelix	SNARE	Syntaxin/epimorphin_CS;Syntaxin_N;T_SNARE_dom;t-SNARE	6	6	6	28.7	28.7	28.7	29.82	0	44.267	3365300	60	O70439	O70439	Syntaxin-7	Stx7	272
17.6942	17.1769	17.6216	17.3349	17.3516	18.3126	18.1606	17.4945	18.1159	17.5864	18.7351						alcohol metabolic process;anatomical structure morphogenesis;biosynthetic process;carbohydrate biosynthetic process;carbohydrate metabolic process;carboxylic acid biosynthetic process;carboxylic acid metabolic process;cellular biosynthetic process;cellular carbohydrate metabolic process;cellular ketone metabolic process;cellular metabolic process;cellular process;developmental process;embryonic m…	binding;catalytic activity;coenzyme binding;cofactor binding;NAD binding;nucleotide binding;oxidoreductase activity;oxidoreductase activity, acting on CH-OH group of donors;oxidoreductase activity, acting on the CH-OH group of donors, NAD or NADP as acceptor;UDP-glucose 6-dehydrogenase activity	cell part;extracellular membrane-bounded organelle;extracellular organelle;extracellular region part;extracellular vesicular exosome;intracellular organelle part;intracellular part;membrane-bounded organelle;membrane-bounded vesicle;nuclear part;nucleoplasm;organelle;organelle part;vesicle	Amino sugar and nucleotide sugar metabolism;Ascorbate and aldarate metabolism;Pentose and glucuronate interconversions;Starch and sucrose metabolism	Acetylation;Allostericenzyme;Completeproteome;NAD;Oxidoreductase;Phosphoprotein;Referenceproteome	UDPG_MGDP_dh;UDPG_MGDP_dh_C;UDPG_MGDP_dh_N	6-PGluconate_DH_C-like;NAD(P)-bd_dom;UDP-Glc/GDP-Man;UDP-Glc/GDP-Man_DH_C;UDP-Glc/GDP-Man_DH_dimer;UDP-Glc/GDP-Man_DH_N;UDPglc_DH_euk	31	31	31	80.3	80.3	80.3	54.831	0	323.31	60799000	716	O70475	O70475	UDP-glucose 6-dehydrogenase	Ugdh	274
15.0974	15.1438	15.1282	15.0083	15.0996	15.7801	15.5914	15.7958	15.7649	14.801	15.6039						biological regulation;biosynthetic process;cation transport;cellular biosynthetic process;cellular component organization;cellular component organization at cellular level;cellular component organization or biogenesis;cellular component organization or biogenesis at cellular level;cellular macromolecule biosynthetic process;cellular macromolecule metabolic process;cellular membrane organization;c…	binding;enzyme binding;lipid binding;phosphatase binding;phosphatidylinositol binding;phosphatidylinositol-3,5-bisphosphate binding;phosphatidylinositol-3-phosphate binding;phosphatidylinositol-4-phosphate binding;phosphatidylinositol-5-phosphate binding;phospholipid binding;protein binding;protein phosphatase binding	cell part;clathrin-coated vesicle;coated vesicle;cytoplasm;cytoplasmic membrane-bounded vesicle;cytoplasmic part;cytoplasmic vesicle;cytosol;early endosome;early endosome membrane;early phagosome;endocytic vesicle;endosomal part;endosome;endosome membrane;extracellular membrane-bounded organelle;extracellular organelle;extracellular region part;extracellular vesicular exosome;extrinsic to membran…		Acetylation;Completeproteome;Cytoplasmicvesicle;Endosome;Lipid-binding;Phosphoprotein;Proteintransport;Referenceproteome;Transport;Ublconjugation	PX	Phox	9	9	7	48.8	48.8	44.4	18.757	0	27.446	6515500	192	O70492	O70492	Sorting nexin-3	Snx3	276
13.6352	14.0087	13.8229	13.5585	13.9723	15.2842	15.2063	14.7587	15.2455	15.1538	15.263				+	Cluster -712	biological regulation;cellular component organization;cellular component organization at cellular level;cellular component organization or biogenesis;cellular component organization or biogenesis at cellular level;cellular membrane organization;cellular process;endocytosis;establishment of localization;establishment of protein localization;membrane invagination;membrane organization;negative regu…	binding;enzyme binding;lipid binding;phosphatidylinositol binding;phospholipid binding;protein binding	cell part;cytoplasmic part;early endosome;endosome;extracellular membrane-bounded organelle;extracellular organelle;extracellular region part;extracellular vesicular exosome;extrinsic to membrane;intracellular membrane-bounded organelle;intracellular organelle;intracellular part;membrane part;membrane-bounded organelle;membrane-bounded vesicle;organelle;vesicle		Acetylation;Completeproteome;Lipid-binding;Membrane;Phosphoprotein;Proteintransport;Referenceproteome;Transport	PX	Phox	7	5	5	39.4	29.7	29.7	19.116	0	19.669	1639600	77	O70493	O70493	Sorting nexin-12	Snx12	277
16.6178	16.7922	16.7677	16.8753	16.6881	16.4432	16.3562	16.9865	16.411	16.6994	16.4903						biological regulation;biosynthetic process;carboxylic acid biosynthetic process;carboxylic acid metabolic process;cellular biosynthetic process;cellular component organization;cellular component organization at cellular level;cellular component organization or biogenesis;cellular component organization or biogenesis at cellular level;cellular hormone metabolic process;cellular ketone metabolic pr…	binding;carbohydrate binding;catalytic activity;collagen binding;estradiol 17-beta-dehydrogenase activity;fibronectin binding;glycosaminoglycan binding;heparin binding;oxidoreductase activity;oxidoreductase activity, acting on CH-OH group of donors;oxidoreductase activity, acting on the CH-OH group of donors, NAD or NADP as acceptor;pattern binding;polysaccharide binding;protein binding;steroid d…	cell part;cytoplasmic part;endoplasmic reticulum membrane;endoplasmic reticulum part;extracellular matrix;extracellular region part;integral to membrane;intracellular organelle part;intracellular part;intrinsic to membrane;membrane;membrane part;organelle membrane;organelle part;proteinaceous extracellular matrix	Biosynthesis of unsaturated fatty acids;Steroid hormone biosynthesis	Alternativesplicing;Completeproteome;Endoplasmicreticulum;Lipidbiosynthesis;Lipidmetabolism;Membrane;NADP;Oxidoreductase;Referenceproteome;Steroidbiosynthesis;Transmembrane;Transmembranehelix	adh_short	DH_sc/Rdtase_SDR;Glc/ribitol_DH;NAD(P)-bd_dom;Sc_DH/Rdtase_CS	15	15	15	58.3	58.3	58.3	34.741	0	94.414	20296000	367	O70503	O70503	Very-long-chain 3-oxoacyl-CoA reductase	Hsd17b12	278
15.1057	14.9652	15.3345	14.8004	14.9015	14.4795	14.4056	14.8305	14.6623	15.0308	13.8746						anatomical structure homeostasis;biological regulation;cell surface receptor linked signaling pathway;cellular component organization;cellular component organization or biogenesis;cellular localization;cellular macromolecule localization;cellular membrane organization;cellular process;cellular protein localization;cellular response to stimulus;detection of chemical stimulus;detection of chemical …	binding;immunoglobulin binding;immunoglobulin receptor activity;molecular transducer activity;polymeric immunoglobulin binding;polymeric immunoglobulin receptor activity;protein binding;protein complex binding;receptor activity;signal transducer activity;signaling receptor activity;transmembrane signaling receptor activity	cell part;extracellular membrane-bounded organelle;extracellular organelle;extracellular region part;extracellular space;extracellular vesicular exosome;integral to membrane;intrinsic to membrane;macromolecular complex;membrane;membrane part;membrane-bounded organelle;membrane-bounded vesicle;organelle;plasma membrane;protein complex;receptor complex;vesicle	Intestinal immune network for IgA production	3D-structure;Cellmembrane;Completeproteome;Disulfidebond;Glycoprotein;Immunoglobulindomain;Membrane;Phosphoprotein;Referenceproteome;Repeat;Secreted;Signal;Transmembrane;Transmembranehelix	V-set	Ig_sub;Ig_V-set;Ig-like_dom;Ig-like_fold	16	16	16	28.4	28.4	28.4	84.998	0	161.9	8052800	268	O70570	O70570	Polymeric immunoglobulin receptor;Secretory component	Pigr	279
14.3536	14.1943	14.1053	14.4093	14.1662	15.0585	15.0947	14.9562	14.9204	15.2408	15.1064						biological regulation;cellular macromolecule metabolic process;cellular metabolic process;cellular process;cellular protein metabolic process;macromolecule metabolic process;metabolic process;positive regulation of biological process;positive regulation of cellular component organization;positive regulation of cellular process;positive regulation of cytoskeleton organization;positive regulation o…	binding;protein binding;protein binding involved in protein folding	cell part;cytoplasm;cytoplasmic part;cytosol;cytosolic part;extracellular membrane-bounded organelle;extracellular organelle;extracellular region part;extracellular vesicular exosome;intracellular membrane-bounded organelle;intracellular non-membrane-bounded organelle;intracellular organelle;intracellular organelle part;intracellular part;macromolecular complex;membrane-bounded organelle;membrane…		Chaperone;Completeproteome;Cytoplasm;Mitochondrion;Nucleus;Referenceproteome	Prefoldin_2	PFD_beta-like;PFD2;Prefoldin	4	4	4	29.9	29.9	29.9	16.534	0	15.489	1909000	68	O70591	O70591	Prefoldin subunit 2	Pfdn2	282
12.0991	11.2451	11.2199	12.1793	12.7553	15.468	13.9278	15.5777	13.3914	14.8819	13.2879				+	Cluster -712	biological adhesion;cell adhesion;cell-matrix adhesion;cell-substrate adhesion;cellular process	binding;calcium ion binding;cation binding;ion binding;metal ion binding	basement membrane;cell part;cell surface;extracellular matrix;extracellular matrix part;extracellular membrane-bounded organelle;extracellular organelle;extracellular region;extracellular region part;extracellular vesicular exosome;membrane-bounded organelle;membrane-bounded vesicle;organelle;proteinaceous extracellular matrix;vesicle		Basementmembrane;Calcium;Celladhesion;Completeproteome;Disulfidebond;EGF-likedomain;Extracellularmatrix;Glycoprotein;Referenceproteome;Repeat;Secreted;Signal	EGF_CA;G2F;Ldl_recept_b;NIDO;Thyroglobulin_1	6-blade_b-propeller_TolB-like;EGF_Ca-bd_CS;EGF-like_Ca-bd_dom;EGF-like_CS;EGF-type_Asp/Asn_hydroxyl_site;EG-like_dom;G2_nidogen/fibulin_G2F;GFP;GFP_like;Growth_fac_rcpt_N_dom;LDLR_classB_rpt;Nidogen_extracell_dom;Thyroglobulin_1	7	6	6	6.4	5.7	5.7	153.91	0	21.771	403490	12	O88322	O88322	Nidogen-2	Nid2	284
16.1747	16.226	16.2591	16.2818	16.1491	17.8551	17.8846	17.5201	17.7281	17.8976	17.8481				+	Cluster -712	actin cytoskeleton organization;actin filament-based process;actomyosin structure organization;biological regulation;cellular chemical homeostasis;cellular component organization;cellular component organization at cellular level;cellular component organization or biogenesis;cellular component organization or biogenesis at cellular level;cellular homeostasis;cellular ion homeostasis;cellular proce…	actin binding;binding;cytoskeletal protein binding;protein binding	actin cytoskeleton;actin filament;cell junction;cell part;cell projection;cytoplasm;cytoskeletal part;cytoskeleton;extracellular membrane-bounded organelle;extracellular organelle;extracellular region part;extracellular vesicular exosome;intracellular non-membrane-bounded organelle;intracellular organelle;intracellular organelle part;intracellular part;macromolecular complex;membrane-bounded orga…		Acetylation;Actin-binding;Celljunction;Cellprojection;Completeproteome;Cytoplasm;Cytoskeleton;Directproteinsequencing;Phosphoprotein;Referenceproteome;Repeat;WDrepeat	WD40	G-protein_beta_WD-40_rep;N2O_reductase_N;WD40/YVTN_repeat-like_dom;WD40_repeat;WD40_repeat_CS;WD40_repeat_dom	26	26	26	59.7	59.7	59.7	66.406	0	255.13	28594000	556	O88342	O88342	WD repeat-containing protein 1	Wdr1	285
11.8214	11.5977	10.7071	12.6243	11.7922	15.1605	15.2429	14.5946	15.3029	15.4311	15.274				+	Cluster -712	cellular component organization;cellular component organization at cellular level;cellular component organization or biogenesis;cellular component organization or biogenesis at cellular level;cellular membrane fusion;cellular membrane organization;cellular process;endosome transport;ER to Golgi vesicle-mediated transport;establishment of localization;establishment of localization in cell;establis…	binding;channel inhibitor activity;channel regulator activity;chloride channel inhibitor activity;chloride channel regulator activity;ion channel inhibitor activity;protein binding;SNAP receptor activity;SNARE binding	cell part;coated vesicle membrane;cytoplasm;cytoplasmic part;cytoplasmic vesicle membrane;cytoplasmic vesicle part;endoplasmic reticulum membrane;endoplasmic reticulum part;endosomal part;endosome;endosome membrane;ER to Golgi transport vesicle membrane;Golgi apparatus;integral to membrane;intracellular membrane-bounded organelle;intracellular organelle;intracellular organelle part;intracellular …		3D-structure;Acetylation;Coiledcoil;Completeproteome;Endosome;Lysosome;Membrane;Phosphoprotein;Proteintransport;Referenceproteome;Transmembrane;Transmembranehelix;Transport	V-SNARE	T_SNARE_dom;t-SNARE;Vesicle_trsprt_v-SNARE_N	7	7	7	35.8	35.8	35.8	26.713	0	15.303	751150	32	O88384	O88384	Vesicle transport through interaction with t-SNAREs homolog 1B	Vti1b	287
17.6519	17.2805	17.3426	17.477	17.1409	16.5114	16.6108	15.901	16.5552	16.3796	16.9015						3'-phosphoadenosine 5'-phosphosulfate biosynthetic process;3'-phosphoadenosine 5'-phosphosulfate metabolic process;anatomical structure development;biological regulation;biosynthetic process;blood coagulation;bone development;cellular biosynthetic process;cellular metabolic process;cellular nitrogen compound biosynthetic process;cellular nitrogen compound metabolic process;cellular process;coagul…	adenyl nucleotide binding;adenyl ribonucleotide binding;adenylylsulfate kinase activity;adenylyltransferase activity;ATP binding;binding;catalytic activity;kinase activity;nucleotide binding;nucleotidyltransferase activity;phosphotransferase activity, alcohol group as acceptor;purine nucleotide binding;purine ribonucleoside triphosphate binding;purine ribonucleotide binding;ribonucleotide binding…		Purine metabolism;Selenocompound metabolism;Sulfur metabolism	Acetylation;ATP-binding;Completeproteome;Diseasemutation;Kinase;Multifunctionalenzyme;Nucleotide-binding;Nucleotidyltransferase;Polymorphism;Referenceproteome;Transferase	APS_kinase;ATP-sulfurylase;PUA_2	APS_kinase;ATP-Sase_PUA-like_dom;P-loop_NTPase;PUA-like_domain;Rossmann-like_a/b/a_fold;Sulfurylase_cat_dom;Sulphate_adenylyltransferase	38	38	38	73.9	73.9	73.9	70.35	0	323.31	65485000	863	O88428;Q60967	O88428	Bifunctional 3-phosphoadenosine 5-phosphosulfate synthase 2;Sulfate adenylyltransferase;Adenylyl-sulfate kinase	Papss2	288
15.489	15.6245	15.6433	15.5392	15.3917	15.355	15.2473	14.9865	15.3964	15.1548	15.3903						establishment of localization;establishment of localization in cell;establishment of protein localization;establishment of protein localization in mitochondrion;establishment of protein localization to organelle;intracellular protein transport;intracellular transport;mitochondrial transport;protein import;protein targeting;protein targeting to mitochondrion;protein transport;transport		cell part;cytoplasmic part;intracellular membrane-bounded organelle;intracellular organelle;intracellular organelle part;intracellular part;membrane;membrane-bounded organelle;mitochondrial membrane;mitochondrial outer membrane;mitochondrial part;mitochondrion;organelle;organelle membrane;organelle outer membrane;organelle part;outer membrane		Completeproteome;Membrane;Mitochondrion;Mitochondrionoutermembrane;Proteintransport;Referenceproteome;Transport	GST_C_3;Tom37	Glutathione-S-Trfase_C-like;GST_C;Sam37/metaxin	8	8	8	36.9	36.9	36.9	29.758	0	65.009	4923000	119	O88441	O88441	Metaxin-2	Mtx2	289
19.1706	19.2358	19.3416	19.4817	19.239	18.1895	18.3053	17.9146	18.4118	18.1269	18.3531						biological regulation;cellular hormone metabolic process;cellular lipid metabolic process;cellular metabolic process;cellular process;diterpenoid metabolic process;fat-soluble vitamin metabolic process;hormone metabolic process;isoprenoid metabolic process;lipid metabolic process;metabolic process;primary metabolic process;regulation of biological quality;regulation of hormone levels;retinoid met…	catalytic activity;oxidoreductase activity;oxidoreductase activity, acting on CH-OH group of donors;oxidoreductase activity, acting on the CH-OH group of donors, NAD or NADP as acceptor;retinol dehydrogenase activity	cell part;cytoplasmic part;endoplasmic reticulum;intracellular membrane-bounded organelle;intracellular organelle;intracellular part;membrane-bounded organelle;organelle		Completeproteome;Endoplasmicreticulum;Microsome;NAD;NADP;Oxidoreductase;Referenceproteome	adh_short	DH_sc/Rdtase_SDR;Glc/ribitol_DH;NAD(P)-bd_dom;Sc_DH/Rdtase_CS	19	19	10	57.3	57.3	31.6	35.66	0	323.31	168940000	818	O88451	O88451	Retinol dehydrogenase 7	Rdh7	291
17.1175	16.9361	16.9389	16.9828	16.7874	17.3965	17.3098	17.5769	17.4495	17.4057	17.7088						alcohol metabolic process;anatomical structure development;biological regulation;biosynthetic process;blood vessel development;cell differentiation;cellular developmental process;cellular process;cholesterol biosynthetic process;cholesterol metabolic process;developmental process;growth;lipid biosynthetic process;lipid metabolic process;lung development;metabolic process;multicellular organism gr…	7-dehydrocholesterol reductase activity;catalytic activity;oxidoreductase activity;oxidoreductase activity, acting on the CH-CH group of donors;oxidoreductase activity, acting on the CH-CH group of donors, NAD or NADP as acceptor	cell part;cytoplasmic part;endoplasmic reticulum;endoplasmic reticulum membrane;endoplasmic reticulum part;integral to membrane;intracellular membrane-bounded organelle;intracellular organelle;intracellular organelle part;intracellular part;intrinsic to membrane;membrane;membrane part;membrane-bounded organelle;nuclear membrane;nuclear outer membrane;nuclear part;organelle;organelle membrane;orga…	Steroid biosynthesis	Cholesterolbiosynthesis;Cholesterolmetabolism;Completeproteome;Endoplasmicreticulum;Lipidbiosynthesis;Lipidmetabolism;Membrane;NADP;Oxidoreductase;Phosphoprotein;Referenceproteome;Steroidbiosynthesis;Steroidmetabolism;Sterolbiosynthesis;Sterolmetabolism;Transmembrane;Transmembranehelix	ERG4_ERG24	Ergosterol_biosynth_ERG4_ERG24;Sterol_reductase_CS	5	5	5	13.4	13.4	13.4	53.918	0	30.113	13318000	167	O88455	O88455	7-dehydrocholesterol reductase	Dhcr7	292
15.0571	15.125	14.971	15.0074	15.0758	16.5233	16.5074	16.2195	16.0532	16.3681	16.0601						macromolecule metabolic process;metabolic process;primary metabolic process;protein metabolic process;proteolysis	binding;calcium ion binding;calcium-dependent cysteine-type endopeptidase activity;catalytic activity;cation binding;cysteine-type endopeptidase activity;cysteine-type peptidase activity;endopeptidase activity;hydrolase activity;ion binding;metal ion binding;peptidase activity;peptidase activity, acting on L-amino acid peptides	cell part;cytoplasm;cytoplasmic part;cytosol;extracellular membrane-bounded organelle;extracellular organelle;extracellular region part;extracellular vesicular exosome;intracellular part;membrane;membrane-bounded organelle;membrane-bounded vesicle;organelle;plasma membrane;vesicle		Acetylation;Calcium;Cellmembrane;Completeproteome;Cytoplasm;Membrane;Metal-binding;Referenceproteome;Repeat	EF-hand_6	CAPN4;EF_Hand_1_Ca_BS;EF_hand_dom;EF-hand-dom_pair	6	6	6	26.4	26.4	26.4	28.463	0	63.26	3764700	136	O88456;Q9D7J7	O88456	Calpain small subunit 1	Capns1	293
14.8599	14.7366	14.8581	14.6643	14.5352	16.1033	16.0442	15.9429	15.9984	16.0557	16.0274				+	Cluster -712	cellular component movement;cellular process;establishment of localization;microtubule-based movement;microtubule-based process;transport	catalytic activity;hydrolase activity;hydrolase activity, acting on acid anhydrides;hydrolase activity, acting on acid anhydrides, in phosphorus-containing anhydrides;motor activity;nucleoside-triphosphatase activity;pyrophosphatase activity	cell part;cytoplasmic dynein complex;cytoplasmic part;cytoskeletal part;dynein complex;intracellular organelle part;intracellular part;macromolecular complex;microtubule;microtubule associated complex;organelle;organelle part;protein complex;vesicle	Phagosome;Vasopressin-regulated water reabsorption	Acetylation;Completeproteome;Cytoplasm;Cytoskeleton;Dynein;Microtubule;Motorprotein;Phosphoprotein;Referenceproteome;Repeat;Transport;WDrepeat	Dynein_IC2;WD40	Dynein_IC_1/2;WD40/YVTN_repeat-like_dom;WD40_repeat;WD40_repeat_dom	7	7	7	16.5	16.5	16.5	68.393	0	75.797	2617100	105	O88487	O88487	Cytoplasmic dynein 1 intermediate chain 2	Dync1i2	294
16.0546	16.424	16.4467	15.0062	16.451	19.5967	19.6805	19.2295	19.3915	19.906	19.224				+	Cluster -712	adult behavior;adult locomotory behavior;anatomical structure development;associative learning;behavior;biological regulation;brain development;catabolic process;cation homeostasis;cellular catabolic process;cellular cation homeostasis;cellular chemical homeostasis;cellular component organization;cellular component organization at cellular level;cellular component organization or biogenesis;cellu…	acyl-CoA thioesterase activity;catalytic activity;CoA hydrolase activity;hydrolase activity;hydrolase activity, acting on ester bonds;palmitoyl-(protein) hydrolase activity;palmitoyl-CoA hydrolase activity;thiolester hydrolase activity	axon;cell body;cell part;cell projection;clathrin-coated vesicle;coated vesicle;cytoplasmic membrane-bounded vesicle;cytoplasmic part;cytoplasmic vesicle;cytosol;dendrite;extracellular membrane-bounded organelle;extracellular organelle;extracellular region;extracellular region part;extracellular space;extracellular vesicular exosome;Golgi apparatus;intracellular membrane-bounded organelle;intrace…	Fatty acid elongation in mitochondria;Lysosome	Completeproteome;Disulfidebond;Glycoprotein;Hydrolase;Lysosome;Referenceproteome;Signal	Palm_thioest	AB_hydrolase;Palm_thioest;PPT1	9	9	9	31.4	31.4	31.4	34.49	0	79.334	13538000	138	O88531	O88531	Palmitoyl-protein thioesterase 1	Ppt1	296
15.9338	15.9852	15.9046	15.9313	15.9334	14.5555	14.1608	12.858	14.7776	13.6975	14.993				+	Cluster -705	aging;alcohol biosynthetic process;alcohol metabolic process;alkaloid metabolic process;amine biosynthetic process;amine metabolic process;amine transport;aromatic compound biosynthetic process;benzene-containing compound metabolic process;biosynthetic process;carboxylic acid metabolic process;catecholamine biosynthetic process;catecholamine metabolic process;catechol-containing compound biosynth…	amine binding;amino acid binding;aromatic-L-amino-acid decarboxylase activity;binding;carbon-carbon lyase activity;carboxylic acid binding;carboxy-lyase activity;catalytic activity;cofactor binding;enzyme binding;lyase activity;protein binding;pyridoxal phosphate binding;vitamin B6 binding;vitamin binding	axon;cell body;cell part;cell projection;clathrin-coated vesicle;coated vesicle;cytoplasm;cytoplasmic membrane-bounded vesicle;cytoplasmic part;cytoplasmic vesicle;extracellular membrane-bounded organelle;extracellular organelle;extracellular region part;extracellular vesicular exosome;intracellular membrane-bounded organelle;intracellular organelle;intracellular part;membrane-bounded organelle;m…	Betalain biosynthesis;Histidine metabolism;Indole alkaloid biosynthesis;Isoquinoline alkaloid biosynthesis;Phenylalanine metabolism;Tryptophan metabolism;Tyrosine metabolism	Catecholaminebiosynthesis;Completeproteome;Decarboxylase;Lyase;Pyridoxalphosphate;Referenceproteome;Repeat	Pyridoxal_deC	Aromatic_deC;PyrdxlP-dep_de-COase;PyrdxlP-dep_Trfase;PyrdxlP-dep_Trfase_major_sub1;PyrdxlP-dep_Trfase_major_sub2;Pyridoxal-P_BS	16	16	16	39.6	39.6	39.6	53.873	0	128.41	12298000	278	O88533	O88533	Aromatic-L-amino-acid decarboxylase	Ddc	298
14.5813	14.7328	14.7015	14.6872	14.9807	14.9336	14.8355	14.7669	14.7704	14.5987	14.9042						catabolic process;cellular catabolic process;cellular macromolecule catabolic process;cellular macromolecule metabolic process;cellular metabolic process;cellular process;cellular protein metabolic process;chordate embryonic development;cullin deneddylation;developmental process;embryo development;embryo development ending in birth or egg hatching;in utero embryonic development;macromolecule cata…		cell part;cytoplasm;intracellular membrane-bounded organelle;intracellular organelle;intracellular organelle part;intracellular part;macromolecular complex;membrane-bounded organelle;nuclear part;nucleoplasm;nucleus;organelle;organelle part;protein complex;signalosome		Acetylation;Completeproteome;Cytoplasm;Nucleus;Phosphoprotein;Referenceproteome;Signalosome	PCI	PCI_dom;WHTH_DNA-bd_dom	10	10	10	32.4	32.4	32.4	47.832	0	88.89	3852700	158	O88543	O88543	COP9 signalosome complex subunit 3	Cops3	299
14.8106	14.9914	14.9745	15.074	14.9417	15.3715	15.3411	15.051	15.2671	15.3152	15.2871						cellular macromolecule metabolic process;cellular metabolic process;cellular process;cellular protein metabolic process;cullin deneddylation;macromolecule metabolic process;macromolecule modification;metabolic process;primary metabolic process;protein deneddylation;protein metabolic process;protein modification by small protein conjugation or removal;protein modification by small protein removal;…		cell junction;cell part;clathrin-coated vesicle;coated vesicle;cytoplasmic membrane-bounded vesicle;cytoplasmic part;cytoplasmic vesicle;extracellular membrane-bounded organelle;extracellular organelle;extracellular region part;extracellular vesicular exosome;intracellular membrane-bounded organelle;intracellular organelle;intracellular organelle part;intracellular part;macromolecular complex;mem…		3D-structure;Acetylation;Celljunction;Completeproteome;Cytoplasm;Cytoplasmicvesicle;Directproteinsequencing;Nucleus;Referenceproteome;Signalosome;Synapse	PCI	PCI_dom;WHTH_DNA-bd_dom	15	15	15	53	53	53	46.284	0	116.81	6682600	245	O88544	O88544	COP9 signalosome complex subunit 4	Cops4	300
14.8692	14.4557	14.3857	14.3646	14.4972	14.2028	14.5131	14.4124	14.6253	14.1528	14.3782						cellular macromolecule metabolic process;cellular metabolic process;cellular process;cellular protein metabolic process;cullin deneddylation;macromolecule metabolic process;macromolecule modification;metabolic process;primary metabolic process;protein deneddylation;protein metabolic process;protein modification by small protein conjugation or removal;protein modification by small protein removal;…		cell part;cytoplasm;extracellular membrane-bounded organelle;extracellular organelle;extracellular region part;extracellular vesicular exosome;intracellular organelle part;intracellular part;macromolecular complex;membrane-bounded organelle;membrane-bounded vesicle;nuclear part;nucleoplasm;organelle;organelle part;protein complex;signalosome;vesicle		Completeproteome;Cytoplasm;Nucleus;Referenceproteome;Signalosome	JAB;MitMem_reg	JAMM/MPN+_dom;Rpn11/EIF3F_C	7	7	7	33.6	33.6	33.6	35.88	0	60.674	2030800	84	O88545	O88545	COP9 signalosome complex subunit 6	Cops6	301
18.6036	18.5695	18.6076	18.6237	18.5222	18.5044	18.2678	18.4513	18.3194	18.4309	18.5622						biological regulation;cellular macromolecule metabolic process;cellular metabolic process;cellular nitrogen compound metabolic process;cellular process;establishment of localization;establishment of RNA localization;macromolecule metabolic process;metabolic process;mRNA metabolic process;mRNA processing;negative regulation of biological process;negative regulation of biosynthetic process;negative…	binding;DNA binding;nucleic acid binding;nucleotide binding;RNA binding;sequence-specific DNA binding;single-stranded DNA binding;single-stranded telomeric DNA binding;structure-specific DNA binding;telomeric DNA binding	catalytic step 2 spliceosome;cell part;cytoplasm;intracellular membrane-bounded organelle;intracellular organelle;intracellular organelle part;intracellular part;macromolecular complex;membrane;membrane-bounded organelle;nuclear part;nucleoplasm;nucleus;organelle;organelle part;ribonucleoprotein complex;spliceosomal complex		Acetylation;Alternativesplicing;Completeproteome;Cytoplasm;Directproteinsequencing;Methylation;mRNAprocessing;mRNAsplicing;Nucleus;Phosphoprotein;Referenceproteome;Repeat;Ribonucleoprotein;RNA-binding;Spliceosome	RRM_1	Nucleotide-bd_a/b_plait;RRM_dom	21	21	20	60.9	60.9	60.9	37.402	0	323.31	93471000	714	O88569	O88569	Heterogeneous nuclear ribonucleoproteins A2/B1	Hnrnpa2b1	302
18.4972	19.3052	18.8016	18.7185	19.3002	17.5601	17.4689	17.8847	17.6246	17.5996	17.3918						alcohol catabolic process;alcohol metabolic process;amine catabolic process;amine metabolic process;behavior;benzene-containing compound metabolic process;biological regulation;catabolic process;catecholamine catabolic process;catecholamine metabolic process;catechol-containing compound catabolic process;catechol-containing compound metabolic process;cell communication;cellular amine metabolic pr…	binding;catalytic activity;catechol O-methyltransferase activity;cation binding;ion binding;magnesium ion binding;metal ion binding;methyltransferase activity;O-methyltransferase activity;S-adenosylmethionine-dependent methyltransferase activity;transferase activity;transferase activity, transferring one-carbon groups	axon;cell body;cell part;cell projection;cell projection part;cytoplasmic part;cytosol;dendritic spine;extracellular membrane-bounded organelle;extracellular organelle;extracellular region part;extracellular vesicular exosome;integral to membrane;intracellular membrane-bounded organelle;intracellular organelle;intracellular part;intrinsic to membrane;membrane;membrane part;membrane-bounded organe…	Betalain biosynthesis;Steroid hormone biosynthesis;Tyrosine metabolism	3D-structure;Alternativeinitiation;Catecholaminemetabolism;Cellmembrane;Completeproteome;Cytoplasm;Magnesium;Membrane;Metal-binding;Methyltransferase;Neurotransmitterdegradation;Phosphoprotein;Referenceproteome;S-adenosyl-L-methionine;Signal-anchor;Transferase;Transmembrane;Transmembranehelix	Methyltransf_3	Catechol_O-MeTrfase_euk;O-MeTrfase_3;SAM-dependent_MTases	16	16	16	72.1	72.1	72.1	29.486	0	238.78	40993000	377	O88587	O88587	Catechol O-methyltransferase	Comt	303
14.6633	15.0121	15.5335	14.7366	15.5689	16.4046	16.4175	15.7233	16.2864	16.268	16.2243						biological regulation;regulation of biological process;regulation of biosynthetic process;regulation of cellular biosynthetic process;regulation of cellular macromolecule biosynthetic process;regulation of cellular metabolic process;regulation of cellular process;regulation of gene expression;regulation of growth;regulation of macromolecule biosynthetic process;regulation of macromolecule metabol…	binding;catalytic activity;coenzyme binding;cofactor binding;FMN binding;nucleotide binding;oxidoreductase activity;protein binding;transcription factor binding	cell part;extracellular membrane-bounded organelle;extracellular organelle;extracellular region part;extracellular vesicular exosome;intracellular organelle part;intracellular part;macromolecular complex;membrane-bounded organelle;membrane-bounded vesicle;nuclear part;nucleoplasm part;organelle;organelle part;protein complex;transcription factor complex;vesicle		Completeproteome;Glycoprotein;Growthregulation;Referenceproteome;Secreted;Signal		CREG;Split_barrel_FMN-bd	2	2	2	13.2	13.2	13.2	24.452	0	35.195	2951200	83	O88668	O88668	Protein CREG1	Creg1	305
16.3545	16.2631	16.304	16.2971	16.412	16.3228	16.3394	16.425	16.2823	16.4266	16.3926						anatomical structure development;biological regulation;blastocyst development;catabolic process;cellular catabolic process;cellular macromolecule catabolic process;cellular macromolecule metabolic process;cellular metabolic process;cellular process;developmental process;ER-associated protein catabolic process;macromolecule catabolic process;macromolecule metabolic process;metabolic process;modifi…	adenyl nucleotide binding;adenyl ribonucleotide binding;ATP binding;binding;nucleotide binding;protein binding;purine nucleotide binding;purine ribonucleoside triphosphate binding;purine ribonucleotide binding;ribonucleotide binding;TBP-class protein binding;transcription factor binding	cell part;cytoplasmic mRNA processing body;cytoplasmic part;cytosolic part;cytosolic proteasome complex;intracellular membrane-bounded organelle;intracellular non-membrane-bounded organelle;intracellular organelle;intracellular organelle part;intracellular part;macromolecular complex;membrane;membrane-bounded organelle;non-membrane-bounded organelle;nuclear part;nuclear proteasome complex;nucleus…	Proteasome	ATP-binding;Completeproteome;Cytoplasm;Nucleotide-binding;Nucleus;Phosphoprotein;Proteasome;Referenceproteome	AAA	26S_Psome_P45;ATPase_AAA_core;ATPase_AAA_CS;P-loop_NTPase;AAA+_ATPase	20	20	20	55.4	55.4	55.4	49.548	0	232.52	21269000	491	O88685	O88685	26S protease regulatory subunit 6A	Psmc3	306
15.9731	15.945	16.064	15.9909	16.1011	15.4831	15.4105	15.5733	15.8413	15.4893	15.7288						cellular component assembly;cellular component organization;cellular component organization or biogenesis;macromolecular complex assembly;macromolecular complex subunit organization;macromolecule metabolic process;metabolic process;misfolded or incompletely synthesized protein catabolic process;primary metabolic process;protein complex assembly;protein complex subunit organization;protein homooli…	catalytic activity;endopeptidase activity;hydrolase activity;peptidase activity;peptidase activity, acting on L-amino acid peptides;serine hydrolase activity;serine-type endopeptidase activity;serine-type peptidase activity	cell part;cytoplasmic part;endopeptidase Clp complex;intracellular membrane-bounded organelle;intracellular organelle;intracellular organelle lumen;intracellular organelle part;intracellular part;macromolecular complex;membrane-bounded organelle;membrane-enclosed lumen;mitochondrial matrix;mitochondrial part;mitochondrion;organelle;organelle lumen;organelle part;protein complex	Cell cycle - Caulobacter	Acetylation;Completeproteome;Hydrolase;Mitochondrion;Protease;Referenceproteome;Serineprotease;Transitpeptide	CLP_protease	ClpP;ClpP/crotonase-like_dom;ClpP/TepA;ClpP_AS	9	9	9	37.5	37.5	37.5	29.8	0	58.664	9082800	211	O88696	O88696	ATP-dependent Clp protease proteolytic subunit, mitochondrial	Clpp	307
12.59	12.8069	12.9837	11.5832	13.2191	13.6756	13.5335	13.1854	13.3157	13.5594	13.1214						biological regulation;cell differentiation;cellular component organization;cellular component organization at cellular level;cellular component organization or biogenesis;cellular component organization or biogenesis at cellular level;cellular developmental process;cellular process;developmental process;fat cell differentiation;Golgi organization;negative regulation of biological process;negative…	binding;catalytic activity;coenzyme binding;cofactor binding;NAD binding;nucleic acid binding transcription factor activity;nucleotide binding;oxidoreductase activity;oxidoreductase activity, acting on CH-OH group of donors;oxidoreductase activity, acting on the CH-OH group of donors, NAD or NADP as acceptor;protein binding;protein binding transcription factor activity;protein domain specific bin…	cell part;cytoplasmic part;cytosol;intracellular membrane-bounded organelle;intracellular organelle;intracellular organelle part;intracellular part;macromolecular complex;membrane-bounded organelle;nuclear part;nucleoplasm;nucleoplasm part;nucleus;organelle;organelle part;protein complex;transcription factor complex;transcriptional repressor complex	Chronic myeloid leukemia;Notch signaling pathway;Pathways in cancer;Wnt signaling pathway	ADP-ribosylation;Alternativesplicing;Completeproteome;Cytoplasm;Differentiation;Directproteinsequencing;Isopeptidebond;NAD;Nucleus;Oxidoreductase;Phosphoprotein;Referenceproteome;Repressor;Transcription;Transcriptionregulation;Ublconjugation	2-Hacid_dh;2-Hacid_dh_C	D-isomer_2_OHA_DH_cat_dom;D-isomer_DH_CS;D-isomer_DH_CS1;D-isomer_DH_NAD-bd;NAD(P)-bd_dom	4	4	4	13.2	13.2	13.2	47.744	0	9.7821	503580	11	O88712;P56546	O88712	C-terminal-binding protein 1	Ctbp1	308
16.059	15.8439	15.7344	15.8623	15.6933	16.41	16.5039	16.0936	16.7411	16.3582	16.5657						alcohol metabolic process;biological regulation;biosynthetic process;cellular biosynthetic process;cellular hormone metabolic process;cellular metabolic process;cellular process;cholesterol biosynthetic process;cholesterol metabolic process;estrogen biosynthetic process;estrogen metabolic process;hormone biosynthetic process;hormone metabolic process;lipid biosynthetic process;lipid metabolic pro…	3-keto sterol reductase activity;catalytic activity;estradiol 17-beta-dehydrogenase activity;oxidoreductase activity;oxidoreductase activity, acting on CH-OH group of donors;oxidoreductase activity, acting on the CH-OH group of donors, NAD or NADP as acceptor;steroid dehydrogenase activity;steroid dehydrogenase activity, acting on the CH-OH group of donors, NAD or NADP as acceptor	cell part;cytoplasmic part;endoplasmic reticulum;integral to membrane;intracellular membrane-bounded organelle;intracellular organelle;intracellular part;intrinsic to membrane;membrane;membrane part;membrane-bounded organelle;organelle;plasma membrane	Steroid biosynthesis;Steroid hormone biosynthesis	Cellmembrane;Completeproteome;Glycoprotein;Lipidbiosynthesis;Lipidmetabolism;Membrane;NAD;NADP;Oxidoreductase;Referenceproteome;Steroidbiosynthesis;Transmembrane;Transmembranehelix	adh_short	DH_sc/Rdtase_SDR;Glc/ribitol_DH;NAD(P)-bd_dom	9	9	9	34.7	34.7	34.7	37.316	0	82.079	5918600	160	O88736	O88736	3-keto-steroid reductase	Hsd17b7	310
14.3136	14.1884	14.2069	14.092	14.2699	14.7393	14.4778	14.9014	13.8864	14.6675	13.4027						actin cytoskeleton organization;actin filament-based process;actomyosin structure organization;biological adhesion;biological regulation;cell adhesion;cell differentiation;cellular component organization;cellular component organization at cellular level;cellular component organization or biogenesis;cellular component organization or biogenesis at cellular level;cellular developmental process;cell…	binding;PDZ domain binding;protein binding;protein domain specific binding	cell junction;cell part;cell-cell junction;cytoplasmic part;cytoplasmic vesicle;cytoskeleton;extracellular membrane-bounded organelle;extracellular organelle;extracellular region part;extracellular vesicular exosome;integral to membrane;intracellular non-membrane-bounded organelle;intracellular organelle;intracellular part;intrinsic to membrane;membrane;membrane part;membrane-bounded organelle;me…	Cell adhesion molecules (CAMs);Epithelial cell signaling in Helicobacter pylori infection;Leukocyte transendothelial migration;Tight junction	3D-structure;Celljunction;Cellmembrane;Completeproteome;Disulfidebond;Glycoprotein;Host-virusinteraction;Immunoglobulindomain;Membrane;Phosphoprotein;Referenceproteome;Repeat;Signal;Tightjunction;Transmembrane;Transmembranehelix	I-set	Ig_I-set;Ig_sub2;Ig_V-set;Ig-like_dom;Ig-like_fold	6	6	6	28.7	28.7	28.7	32.423	0	45.423	2023600	80	O88792	O88792	Junctional adhesion molecule A	F11r	312
15.9782	16.1634	16.4407	16.3336	15.7127	12.0371	12.6503	12.8676	14.5459	13.3463	13.2266				+	Cluster -705	carboxylic acid metabolic process;cellular ketone metabolic process;cellular lipid metabolic process;cellular metabolic process;cellular process;fatty acid metabolic process;lipid metabolic process;metabolic process;monocarboxylic acid metabolic process;organic acid metabolic process;oxoacid metabolic process;primary metabolic process;small molecule metabolic process	alkane 1-monooxygenase activity;arachidonic acid epoxygenase activity;arachidonic acid monooxygenase activity;binding;catalytic activity;cation binding;heme binding;ion binding;iron ion binding;leukotriene-B4 20-monooxygenase activity;metal ion binding;monooxygenase activity;oxidoreductase activity;oxidoreductase activity, acting on paired donors, with incorporation or reduction of molecular oxyg…	apical plasma membrane;cell part;cytoplasm;cytoplasmic part;endoplasmic reticulum membrane;endoplasmic reticulum part;extracellular membrane-bounded organelle;extracellular organelle;extracellular region part;extracellular vesicular exosome;intracellular membrane-bounded organelle;intracellular organelle;intracellular organelle part;intracellular part;membrane;membrane part;membrane-bounded organ…	Arachidonic acid metabolism;Fatty acid metabolism;PPAR signaling pathway;Retinol metabolism;Vascular smooth muscle contraction	Completeproteome;Endoplasmicreticulum;Heme;Iron;Membrane;Metal-binding;Microsome;Monooxygenase;Oxidoreductase;Referenceproteome	p450	Cyt_P450;Cyt_P450_CS;Cyt_P450_E_grp-I	18	16	15	44.4	39.5	36.9	58.33	0	97.429	11196000	265	O88833	O88833	Cytochrome P450 4A10	Cyp4a10	315
19.9584	19.7837	19.9143	20.0589	19.7574	19.7434	19.6599	19.0327	19.864	19.8143	19.8967						2-oxoglutarate metabolic process;acetyl-CoA catabolic process;acetyl-CoA metabolic process;amine metabolic process;anatomical structure development;biological regulation;carbohydrate metabolic process;carboxylic acid metabolic process;catabolic process;cellular aldehyde metabolic process;cellular amine metabolic process;cellular amino acid metabolic process;cellular carbohydrate metabolic process…	binding;catalytic activity;cation binding;coenzyme binding;cofactor binding;identical protein binding;ion binding;isocitrate dehydrogenase (NADP+) activity;isocitrate dehydrogenase activity;magnesium ion binding;metal ion binding;NAD binding;NADP binding;nucleotide binding;oxidoreductase activity;oxidoreductase activity, acting on CH-OH group of donors;oxidoreductase activity, acting on the CH-OH…	cell part;cytoplasm;cytoplasmic part;cytosol;extracellular membrane-bounded organelle;extracellular organelle;extracellular region part;extracellular vesicular exosome;intracellular membrane-bounded organelle;intracellular organelle;intracellular part;membrane-bounded organelle;membrane-bounded vesicle;microbody;mitochondrion;organelle;peroxisome;vesicle	Carbon fixation pathways in prokaryotes;Citrate cycle (TCA cycle);Glutathione metabolism;Peroxisome	3D-structure;Acetylation;Completeproteome;Cytoplasm;Directproteinsequencing;Glyoxylatebypass;Magnesium;Manganese;Metal-binding;NADP;Oxidoreductase;Phosphoprotein;Referenceproteome;Tricarboxylicacidcycle	Iso_dh	IsoCit/isopropylmalate_DH_CS;Isocitrate_DH_NADP;IsoPropMal-DH-like_dom	34	34	33	74.2	74.2	72	46.674	0	323.31	357500000	1585	O88844	O88844	Isocitrate dehydrogenase [NADP] cytoplasmic	Idh1	317
15.2531	15.1999	15.0035	14.4809	15.5869	14.844	14.9137	14.124	14.5985	14.7451	14.8437						biological regulation;regulation of biological process;regulation of cell proliferation;regulation of cellular process	catalytic activity;hydrolase activity	cell part;cytoplasm;extracellular membrane-bounded organelle;extracellular organelle;extracellular region part;extracellular vesicular exosome;intracellular membrane-bounded organelle;intracellular non-membrane-bounded organelle;intracellular organelle;intracellular organelle part;intracellular part;membrane-bounded organelle;membrane-bounded vesicle;non-membrane-bounded organelle;nuclear part;nu…		Completeproteome;Cytoplasm;Directproteinsequencing;Hydrolase;Nucleus;Phosphoprotein;Referenceproteome	Ser_hydrolase	AB_hydrolase;Hydrolase_RBBP9/YdeN	5	5	5	40.9	40.9	40.9	20.911	0	41.718	2723300	70	O88851	O88851	Putative hydrolase RBBP9	Rbbp9	318
14.2203	14.0635	13.7907	13.8664	14.0689	12.8831	13.6575	12.2724	12.5937	12.1194	11.722				+	Cluster -705	anatomical structure development;anatomical structure morphogenesis;biological regulation;bone morphogenesis;cardiac septum morphogenesis;cellular lipid metabolic process;cellular metabolic process;cellular process;developmental process;diterpenoid metabolic process;isoprenoid metabolic process;lipid metabolic process;metabolic process;negative regulation of biological process;negative regulation…	alcohol dehydrogenase (NADP+) activity;aldo-keto reductase (NADP) activity;catalytic activity;NADP-retinol dehydrogenase activity;oxidoreductase activity;oxidoreductase activity, acting on CH-OH group of donors;oxidoreductase activity, acting on the CH-OH group of donors, NAD or NADP as acceptor;retinol dehydrogenase activity	cell part;integral to membrane;intrinsic to membrane;membrane part	Retinol metabolism	Alternativesplicing;Completeproteome;Membrane;NADP;Oxidoreductase;Referenceproteome;Transmembrane;Transmembranehelix	adh_short	DH_sc/Rdtase_SDR;Glc/ribitol_DH;NAD(P)-bd_dom	5	5	5	20.2	20.2	20.2	33.652	0	15.13	1459100	28	O88876	O88876	Short-chain dehydrogenase/reductase 3	Dhrs3	319
15.1091	15.3558	15.4533	15.483	15.2812	14.7875	14.4769	13.9564	14.5313	14.2945	15.1911						alcohol metabolic process;biological regulation;cellular component assembly;cellular component organization;cellular component organization or biogenesis;cellular lipid metabolic process;cellular metabolic process;cellular process;chemical homeostasis;cholesterol efflux;cholesterol esterification;cholesterol homeostasis;cholesterol metabolic process;cholesterol transport;establishment of localiza…	binding;carboxylic acid binding;catalytic activity;cholesterol binding;cholesterol O-acyltransferase activity;coenzyme binding;cofactor binding;fatty acid binding;fatty-acyl-CoA binding;lipid binding;monocarboxylic acid binding;O-acyltransferase activity;steroid binding;sterol binding;sterol O-acyltransferase activity;transferase activity;transferase activity, transferring acyl groups;transferase…	brush border;cell part;cell projection;cytoplasmic part;endoplasmic reticulum;endoplasmic reticulum membrane;endoplasmic reticulum part;integral to membrane;intracellular membrane-bounded organelle;intracellular organelle;intracellular organelle part;intracellular part;intrinsic to membrane;membrane;membrane part;membrane-bounded organelle;organelle;organelle membrane;organelle part	Steroid biosynthesis	Acyltransferase;Cholesterolmetabolism;Completeproteome;Endoplasmicreticulum;Lipidmetabolism;Membrane;Referenceproteome;Steroidmetabolism;Sterolmetabolism;Transferase;Transmembrane;Transmembranehelix	MBOAT	MBOAT_fam;Oat_ACAT_DAG_ARE;Sterol_acyltranf_meta	9	9	9	18.9	18.9	18.9	60.597	0	46.517	4990500	167	O88908	O88908	Sterol O-acyltransferase 2	Soat2	320
12.0852	12.3832	12.0546	12.4396	11.5881	12.337	13.097	16.8493	12.965	12.389	12.2006						biological regulation;blood coagulation;coagulation;hemostasis;multicellular organismal process;positive regulation of biological process;positive regulation of cell communication;positive regulation of cellular process;positive regulation of intracellular protein kinase cascade;positive regulation of protein kinase B signaling cascade;positive regulation of response to stimulus;positive regulati…	binding;calcium ion binding;catalytic activity;cation binding;endopeptidase activity;hydrolase activity;ion binding;lipid binding;metal ion binding;peptidase activity;peptidase activity, acting on L-amino acid peptides;phospholipid binding;serine hydrolase activity;serine-type endopeptidase activity;serine-type peptidase activity	extracellular region	Complement and coagulation cascades	Bloodcoagulation;Calcium;Cleavageonpairofbasicresidues;Completeproteome;Disulfidebond;EGF-likedomain;Gamma-carboxyglutamicacid;Glycoprotein;Hemostasis;Hydrolase;Hydroxylation;Protease;Referenceproteome;Repeat;Secreted;Serineprotease;Signal;Zymogen	EGF;Gla;Trypsin	Coagulation_fac_subgr_Gla_dom;EGF_Ca-bd_CS;EGF-like_Ca-bd_dom;EGF-like_CS;EGF-type_Asp/Asn_hydroxyl_site;EG-like_dom;GLA_domain;Pept_S1A_FX;Peptidase_S1;Peptidase_S1_AS;Peptidase_S1A;Trypsin-like_Pept_dom	8	8	8	20.4	20.4	20.4	54.017	0	23.433	667210	10	O88947	O88947	Coagulation factor X;Factor X light chain;Factor X heavy chain;Activated factor Xa heavy chain	F10	321
14.8865	14.6077	14.7376	14.6919	14.9062	16.1614	16.2243	15.5416	16.1354	16.0715	16.3128						acrosome reaction;alcohol biosynthetic process;alcohol catabolic process;alcohol metabolic process;amino sugar catabolic process;amino sugar metabolic process;biosynthetic process;calcium ion-dependent exocytosis;carbohydrate biosynthetic process;carbohydrate catabolic process;carbohydrate metabolic process;catabolic process;cellular biosynthetic process;cellular carbohydrate biosynthetic process…	catalytic activity;deaminase activity;glucosamine-6-phosphate deaminase activity;hydrolase activity;intramolecular oxidoreductase activity;intramolecular oxidoreductase activity, interconverting aldoses and ketoses;isomerase activity	cell part;cytoplasm;extracellular membrane-bounded organelle;extracellular organelle;extracellular region part;extracellular vesicular exosome;intracellular part;membrane-bounded organelle;membrane-bounded vesicle;organelle;vesicle	Amino sugar and nucleotide sugar metabolism	Carbohydratemetabolism;Completeproteome;Cytoplasm;Hydrolase;Referenceproteome	Glucosamine_iso	Glc/Gal-6P_isomerase;Glucosamine6P_isomerase;Glucosamine6P_isomerase_CS	11	11	9	45.7	45.7	37.7	32.549	0	38.48	4440800	127	O88958	O88958	Glucosamine-6-phosphate isomerase 1	Gnpda1	323
13.4709	15.0846	13.7065	14.5329	13.6909	12.1664	12.0746	12.7371	14.2313	11.8966	12.0168				+	Cluster -705	lipid metabolic process;metabolic process;primary metabolic process	7alpha-hydroxycholest-4-en-3-one 12alpha-hydroxylase activity;binding;catalytic activity;cation binding;heme binding;ion binding;iron ion binding;metal ion binding;monooxygenase activity;oxidoreductase activity;oxidoreductase activity, acting on paired donors, with incorporation or reduction of molecular oxygen;oxidoreductase activity, acting on paired donors, with incorporation or reduction of m…	cell part;cytoplasmic part;endoplasmic reticulum;endoplasmic reticulum membrane;endoplasmic reticulum part;integral to membrane;intracellular membrane-bounded organelle;intracellular organelle;intracellular organelle part;intracellular part;intrinsic to membrane;membrane;membrane part;membrane-bounded organelle;organelle;organelle membrane;organelle part	PPAR signaling pathway;Primary bile acid biosynthesis	Completeproteome;Endoplasmicreticulum;Heme;Iron;Membrane;Metal-binding;Microsome;Monooxygenase;NADP;Oxidoreductase;Phosphoprotein;Polymorphism;Referenceproteome;Transmembrane;Transmembranehelix	p450	Cyt_P450;Cyt_P450_CYP7A1-type;Cyt_P450_E_grp-IV;Cytochrome_CYP8B1	9	9	9	18.8	18.8	18.8	57.706	0	15.542	1996700	42	O88962	O88962	7-alpha-hydroxycholest-4-en-3-one 12-alpha-hydroxylase	Cyp8b1	324
13.2903	12.812	12.622	12.33	12.5386	15.0872	14.6781	14.6684	15.1645	15.1208	14.9812				+	Cluster -712	cellular component organization;cellular component organization at cellular level;cellular component organization or biogenesis;cellular component organization or biogenesis at cellular level;cellular membrane fusion;cellular membrane organization;cellular process;early endosome to late endosome transport;endosome to lysosome transport;endosome transport;establishment of localization;establishmen…	binding;channel inhibitor activity;channel regulator activity;chloride channel inhibitor activity;chloride channel regulator activity;enzyme binding;ion channel inhibitor activity;protein binding;SNAP receptor activity;SNARE binding;syntaxin binding;ubiquitin protein ligase binding	cell part;cytoplasmic part;early endosome;endosomal part;endosome;endosome membrane;Golgi apparatus part;integral to membrane;intracellular membrane-bounded organelle;intracellular organelle;intracellular organelle part;intracellular part;intrinsic to membrane;late endosome;late endosome membrane;lysosomal membrane;macromolecular complex;membrane;membrane part;membrane-bounded organelle;organelle…	SNARE interactions in vesicular transport	Coiledcoil;Completeproteome;Membrane;Phosphoprotein;Referenceproteome;Transmembrane;Transmembranehelix;Transport;Ublconjugation	SNARE	T_SNARE_dom	5	5	5	24.6	24.6	24.6	26.925	0	30.675	699840	30	O88983	O88983	Syntaxin-8	Stx8	326
17.2856	17.4328	17.6161	17.3618	17.6509	16.091	16.1063	16.0188	16.4633	16.136	16.471						amine catabolic process;amine metabolic process;aspartate family amino acid catabolic process;aspartate family amino acid metabolic process;biosynthetic process;carboxylic acid catabolic process;carboxylic acid metabolic process;catabolic process;cellular amine metabolic process;cellular amino acid catabolic process;cellular amino acid metabolic process;cellular catabolic process;cellular ketone …	acetyltransferase activity;binding;C-acetyltransferase activity;C-acyltransferase activity;catalytic activity;cofactor binding;glycine C-acetyltransferase activity;pyridoxal phosphate binding;transferase activity;transferase activity, transferring acyl groups;transferase activity, transferring acyl groups other than amino-acyl groups;vitamin B6 binding;vitamin binding	cell part;cytoplasmic part;intracellular membrane-bounded organelle;intracellular organelle;intracellular organelle part;intracellular part;membrane-bounded organelle;mitochondrion;nuclear part;nucleoplasm;organelle;organelle part	Glycine, serine and threonine metabolism	Acetylation;Acyltransferase;Completeproteome;Mitochondrion;Nucleus;Pyridoxalphosphate;Referenceproteome;Transferase;Transitpeptide	Aminotran_1_2	2am3keto_CoA_ligase;Aminotrans_II_pyridoxalP_BS;Aminotransferase_I/II;PyrdxlP-dep_Trfase;PyrdxlP-dep_Trfase_major_sub1;PyrdxlP-dep_Trfase_major_sub2	15	15	15	52.6	52.6	52.6	44.93	0	301.46	33155000	505	O88986	O88986	2-amino-3-ketobutyrate coenzyme A ligase, mitochondrial	Gcat	327
16.5305	16.5324	16.4625	16.2956	16.4177	17.9473	18.0864	17.6219	18.0777	18.0934	17.5687				+	Cluster -712	biological regulation;catabolic process;cellular catabolic process;cellular macromolecule metabolic process;cellular metabolic process;cellular process;macromolecule catabolic process;macromolecule metabolic process;metabolic process;multicellular organismal process;negative regulation of apoptosis;negative regulation of biological process;negative regulation of cell death;negative regulation of …	catalytic activity;cysteine-type endopeptidase activity;cysteine-type peptidase activity;endopeptidase activity;hydrolase activity;peptidase activity;peptidase activity, acting on L-amino acid peptides	apical part of cell;cell part;cytoplasmic part;endosome;extracellular membrane-bounded organelle;extracellular organelle;extracellular region part;extracellular vesicular exosome;intracellular membrane-bounded organelle;intracellular organelle;intracellular part;late endosome;lysosome;lytic vacuole;membrane-bounded organelle;membrane-bounded vesicle;organelle;vacuole;vesicle	Antigen processing and presentation;Lysosome	3D-structure;Completeproteome;Disulfidebond;Glycoprotein;Hydrolase;Lysosome;Protease;Referenceproteome;Signal;Thiolprotease;Zymogen	Peptidase_C13	Peptidase_C13	5	5	5	17	17	17	49.372	0	85.36	11338000	132	O89017	O89017	Legumain	Lgmn	328
14.8001	15.1869	15.1742	11.5146	15.8493	12.4375	14.7505	12.2759	12.9245	11.5143	14.7087						establishment of localization;transport;vitamin transport	binding;vitamin binding;vitamin E binding	blood microparticle;extracellular membrane-bounded organelle;extracellular organelle;extracellular region part;extracellular space;extracellular vesicular exosome;membrane-bounded organelle;membrane-bounded vesicle;organelle;vesicle		Alternativesplicing;Completeproteome;Disulfidebond;Glycoprotein;Referenceproteome;Repeat;Secreted;Signal;Transport	Serum_albumin	ALB/AFP/VDB;Serum_albumin/AFP/Afamin;Serum_albumin_CS;Serum_albumin_N;Serum_albumin-like	7	7	7	15.6	15.6	15.6	69.378	0	27.794	1575300	35	O89020	O89020	Afamin	Afm	329
16.6151	16.3821	16.4325	16.4716	16.4582	18.6629	18.6576	18.2919	18.6702	19.0234	18.4779				+	Cluster -712	anatomical structure development;anatomical structure homeostasis;biological regulation;bone resorption;catabolic process;cell differentiation;cellular catabolic process;cellular component organization;cellular component organization at cellular level;cellular component organization or biogenesis;cellular component organization or biogenesis at cellular level;cellular developmental process;cellul…	binding;catalytic activity;cation binding;endopeptidase activity;exopeptidase activity;hydrolase activity;ion binding;metal ion binding;peptidase activity;peptidase activity, acting on L-amino acid peptides;serine hydrolase activity;serine-type endopeptidase activity;serine-type peptidase activity;tripeptidyl-peptidase activity	cell part;cytoplasmic membrane-bounded vesicle;cytoplasmic part;cytoplasmic vesicle;extracellular membrane-bounded organelle;extracellular organelle;extracellular region part;extracellular vesicular exosome;intracellular membrane-bounded organelle;intracellular organelle;intracellular part;lysosome;lytic vacuole;melanosome;membrane-bounded organelle;membrane-bounded vesicle;mitochondrion;organell…	Lysosome	Autocatalyticcleavage;Calcium;Completeproteome;Disulfidebond;Glycoprotein;Hydrolase;Lysosome;Metal-binding;Protease;Referenceproteome;Serineprotease;Signal;Zymogen	Peptidase_S8;Pro-kuma_activ	Peptidase_S53_propep;Peptidase_S8/S53_dom;Prot_inh_propept;Sedolisin_dom	3	3	3	7.1	7.1	7.1	61.341	0	13.576	7386300	100	O89023	O89023	Tripeptidyl-peptidase 1	Tpp1	330
14.5267	14.2653	14.2087	14.1372	14.2191	18.1065	18.3197	18.5385	17.5804	18.4687	17.8098				+	Cluster -712	actin cytoskeleton organization;actin filament organization;actin filament-based process;anatomical structure homeostasis;biological adhesion;biological regulation;calcium ion transport;cation transport;cell adhesion;cell chemotaxis;cell migration;cell motility;cell projection organization;cell-substrate adhesion;cellular component assembly;cellular component assembly at cellular level;cellular c…	actin binding;actin filament binding;binding;cytoskeletal protein binding;enzyme binding;identical protein binding;kinase binding;phosphatidylinositol 3-kinase binding;protein binding;protein C-terminus binding;protein dimerization activity;protein homodimerization activity	actin filament;axon;cell cortex part;cell junction;cell leading edge;cell part;cell projection;cell-cell junction;cortical actin cytoskeleton;cortical cytoskeleton;cytoplasm;cytoplasmic membrane-bounded vesicle;cytoplasmic part;cytoplasmic vesicle;cytoplasmic vesicle membrane;cytoplasmic vesicle part;cytoskeletal part;cytoskeleton;early endosome;endocytic vesicle;endocytic vesicle membrane;endoso…	ko05152;Phagosome	3D-structure;Acetylation;Actin-binding;Coiledcoil;Completeproteome;Cytoplasm;Cytoplasmicvesicle;Cytoskeleton;Directproteinsequencing;Membrane;Phosphoprotein;Referenceproteome;Repeat;Ublconjugation;WDrepeat	DUF1899;DUF1900;WD40	CORO1A;Coronin;DUF1899;DUF1900;WD40/YVTN_repeat-like_dom;WD40_repeat;WD40_repeat_CS;WD40_repeat_dom	14	14	14	33.6	33.6	33.6	50.989	0	71.556	8361800	164	O89053	O89053	Coronin-1A	Coro1a	331
15.4884	16.0306	16.031	15.9094	16.1676	15.9	15.7913	16.4399	15.7601	15.9343	15.6611						cellular process;ER to Golgi vesicle-mediated transport;establishment of localization;establishment of localization in cell;establishment of protein localization;Golgi vesicle transport;intracellular transport;intra-Golgi vesicle-mediated transport;protein transport;retrograde vesicle-mediated transport, Golgi to ER;transport;vesicle-mediated transport	structural molecule activity	cell part;coated vesicle;COPI vesicle coat;COPI-coated vesicle;cytoplasmic membrane-bounded vesicle;cytoplasmic part;cytoplasmic vesicle;cytoplasmic vesicle part;Golgi apparatus;Golgi apparatus part;Golgi-associated vesicle;intracellular membrane-bounded organelle;intracellular organelle;intracellular organelle part;intracellular part;macromolecular complex;membrane coat;membrane part;membrane-bo…		Completeproteome;Cytoplasm;Cytoplasmicvesicle;ER-Golgitransport;Golgiapparatus;Membrane;Phosphoprotein;Proteintransport;Referenceproteome;Transport;Ublconjugation	Coatomer_E	Coatomer_esu;TPR-like_helical_dom	7	7	7	35.1	35.1	35.1	34.567	0	74.536	6043300	147	O89079	O89079	Coatomer subunit epsilon	Cope	332
12.0482	13.1567	12.88	12.0173	13.0842	16.3773	16.1385	16.5685	15.9084	15.5617	15.9537				+	Cluster -712	biological regulation;biosynthetic process;cellular biosynthetic process;cellular macromolecule biosynthetic process;cellular macromolecule metabolic process;cellular metabolic process;cellular nitrogen compound metabolic process;cellular process;cellular protein metabolic process;cellular response to chemical stimulus;cellular response to dsRNA;cellular response to organic substance;cellular res…	binding;nucleotide binding;ribonucleoprotein binding;ribosomal large subunit binding	cell part;cell projection;cytoplasm;dendrite;intracellular membrane-bounded organelle;intracellular organelle;intracellular part;membrane-bounded organelle;neuron projection;nucleus;organelle		Cellprojection;Completeproteome;Cytoplasm;Methylation;Nucleus;Phosphoprotein;Referenceproteome;RNA-binding;Stressresponse	RRM_1	Nucleotide-bd_a/b_plait;RRM_dom	4	4	4	34.6	34.6	34.6	16.604	0	15.888	1358900	41	O89086	O89086	RNA-binding protein 3	Rbm3	333
13.5893	13.7845	13.828	13.6239	13.8479	14.1154	13.4164	13.5092	13.3857	13.9375	13.3962						activation of caspase activity;anatomical structure development;anatomical structure formation involved in morphogenesis;angiogenesis;apoptosis;biological regulation;cardiac muscle tissue development;cell death;cell differentiation;cellular component assembly;cellular component organization;cellular component organization or biogenesis;cellular developmental process;cellular process;cellular resp…	binding;catalytic activity;cysteine-type endopeptidase activity;cysteine-type endopeptidase activity involved in apoptotic process;cysteine-type peptidase activity;death effector domain binding;endopeptidase activity;enzyme binding;hydrolase activity;peptidase activity;peptidase activity, acting on L-amino acid peptides;protein binding;protein dimerization activity;protein domain specific binding…	CD95 death-inducing signaling complex;cell body;cell part;cell projection;cytoplasm;cytoplasmic part;cytoskeletal part;cytosol;death-inducing signaling complex;intracellular membrane-bounded organelle;intracellular organelle;intracellular organelle part;intracellular part;macromolecular complex;membrane;membrane part;membrane raft;membrane-bounded organelle;microtubule organizing center;mitochond…	Alzheimer's disease;Apoptosis;Chagas disease (American trypanosomiasis);Huntington's disease;ko05152;NOD-like receptor signaling pathway;p53 signaling pathway;Pathways in cancer;RIG-I-like receptor signaling pathway;Toll-like receptor signaling pathway;Toxoplasmosis;Viral myocarditis	Acetylation;Apoptosis;Completeproteome;Cytoplasm;Hydrolase;Phosphoprotein;Protease;Referenceproteome;Repeat;Thiolprotease;Zymogen	DED;Peptidase_C14	Caspase-like_dom;DEATH-like_dom;DED;Pept_C14_caspase;Pept_C14_ICE_p20;Pept_C14_ICE_p20_AS;Pept_C14_p10;Pept_C14A_p45_core	9	9	9	26.2	26.2	26.2	55.356	0	36.769	1614200	57	O89110	O89110	Caspase-8;Caspase-8 subunit p18;Caspase-8 subunit p10	Casp8	336
14.6954	14.2568	14.3726	14.3754	14.1599	14.8377	15.052	14.5518	14.8383	14.7977	14.9557							amine binding;amino acid binding;binding;carboxylic acid binding;catalytic activity;cation binding;glutathione binding;ion binding;lipoprotein particle receptor binding;low-density lipoprotein particle receptor binding;metal ion binding;modified amino acid binding;peptide binding;protein binding;protein domain specific binding;receptor binding;SH3 domain binding;transition metal ion binding;zinc …	cell part;cytoplasm;extracellular membrane-bounded organelle;extracellular organelle;extracellular region part;extracellular vesicular exosome;intracellular membrane-bounded organelle;intracellular organelle;intracellular part;membrane;membrane-bounded organelle;membrane-bounded vesicle;nucleus;organelle;vesicle		Acetylation;Completeproteome;Cytoplasm;Membrane;Metal-binding;Nucleus;Referenceproteome;Zinc	LANC_like	6hp_glycosidase;LANC-like;LanC-like_prot_euk	5	5	5	13.8	13.8	13.8	45.341	0	7.5525	1404700	45	O89112	O89112	LanC-like protein 1	Lancl1	337
17.6785	17.5586	17.3403	17.1491	17.3835	16.3696	16.1215	15.7783	16.1309	15.5345	15.5409				+	Cluster -705	alkaloid metabolic process;anatomical structure development;benzene-containing compound metabolic process;biological regulation;biosynthetic process;carboxylic acid metabolic process;catabolic process;cellular aromatic compound metabolic process;cellular biosynthetic process;cellular catabolic process;cellular ketone metabolic process;cellular lipid metabolic process;cellular metabolic process;ce…	aromatase activity;binding;caffeine oxidase activity;catalytic activity;cation binding;demethylase activity;enzyme binding;heme binding;ion binding;iron ion binding;metal ion binding;monooxygenase activity;oxidoreductase activity;oxidoreductase activity, acting on CH or CH2 groups;oxidoreductase activity, acting on CH or CH2 groups, quinone or similar compound as acceptor;oxidoreductase activity,…	cell part;cytoplasmic part;endoplasmic reticulum membrane;endoplasmic reticulum part;intracellular membrane-bounded organelle;intracellular organelle;intracellular organelle part;intracellular part;membrane;membrane part;membrane-bounded organelle;organelle;organelle membrane;organelle part	Caffeine metabolism;Drug metabolism - cytochrome P450;Linoleic acid metabolism;Metabolism of xenobiotics by cytochrome P450;Retinol metabolism;Tryptophan metabolism	Completeproteome;Directproteinsequencing;Endoplasmicreticulum;Glycoprotein;Heme;Iron;Membrane;Metal-binding;Microsome;Monooxygenase;Oxidoreductase;Polymorphism;Referenceproteome	p450	Cyt_P450;Cyt_P450_CS;Cyt_P450_E_grp-I;Cyt_P450_E_grp-I_CYP1	31	31	31	68.4	68.4	68.4	58.183	0	323.31	58831000	774	P00186;P00184	P00186	Cytochrome P450 1A2	Cyp1a2	338
23.0149	22.8228	22.945	23.0532	22.4779	21.9771	22.0983	21.2418	21.8142	21.9573	22.0916						adult behavior;alcohol catabolic process;alcohol metabolic process;behavior;behavioral response to ethanol;biological regulation;carboxylic acid metabolic process;catabolic process;cellular hormone metabolic process;cellular ketone metabolic process;cellular lipid metabolic process;cellular metabolic process;cellular process;diterpenoid metabolic process;ethanol catabolic process;ethanol metaboli…	alcohol dehydrogenase (NAD) activity;binding;catalytic activity;cation binding;identical protein binding;ion binding;metal ion binding;oxidoreductase activity;oxidoreductase activity, acting on CH-OH group of donors;oxidoreductase activity, acting on the CH-OH group of donors, NAD or NADP as acceptor;protein binding;protein dimerization activity;protein homodimerization activity;transition metal …	cell part;cytoplasmic part;intracellular;intracellular membrane-bounded organelle;intracellular organelle;intracellular part;membrane-bounded organelle;mitochondrion;organelle	Drug metabolism - cytochrome P450;Fatty acid metabolism;Glycolysis / Gluconeogenesis;Metabolism of xenobiotics by cytochrome P450;Retinol metabolism;Tyrosine metabolism	Acetylation;Completeproteome;Cytoplasm;Metal-binding;NAD;Oxidoreductase;Referenceproteome;Zinc	ADH_N;ADH_zinc_N	ADH_C;ADH_GroES-like;ADH_SF_Zn-type;ADH_Zn_CS;GroES-like;NAD(P)-bd_dom	25	25	25	67.5	67.5	67.5	39.771	0	323.31	1026300000	992	P00329;Q8BZ47	P00329	Alcohol dehydrogenase 1	Adh1	339
16.9904	16.6088	16.6119	16.7932	16.5512	16.4908	16.4791	16.322	16.5286	16.3335	16.7684						amine biosynthetic process;amine metabolic process;aromatic compound biosynthetic process;biosynthetic process;carboxylic acid biosynthetic process;carboxylic acid metabolic process;cellular amine metabolic process;cellular amino acid biosynthetic process;cellular amino acid metabolic process;cellular aromatic compound metabolic process;cellular biosynthetic process;cellular ketone metabolic proc…	binding;catalytic activity;coenzyme binding;cofactor binding;dihydrofolate reductase activity;dihydrofolic acid binding;drug binding;mRNA binding;NADP binding;nucleic acid binding;nucleotide binding;oxidoreductase activity;oxidoreductase activity, acting on the CH-NH group of donors;oxidoreductase activity, acting on the CH-NH group of donors, NAD or NADP as acceptor;RNA binding	cell part;cytoplasmic part;cytosol;intracellular part	Folate biosynthesis;One carbon pool by folate	3D-structure;Acetylation;Completeproteome;Directproteinsequencing;Methotrexateresistance;NADP;One-carbonmetabolism;Oxidoreductase;Referenceproteome;RNA-binding	DHFR_1	DHFR;DHFR_CS;DHFR_dom;DHFR-like_dom	11	11	11	67.4	67.4	67.4	21.606	0	33.043	9881600	187	P00375	P00375	Dihydrofolate reductase	Dhfr	340
17.5845	17.8247	17.7675	17.972	17.7742	16.9853	16.6562	16.8434	16.7989	16.3567	16.7592						aerobic respiration;cellular metabolic process;cellular process;cellular respiration;energy derivation by oxidation of organic compounds;generation of precursor metabolites and energy;metabolic process;oxidation-reduction process;oxidative phosphorylation;phosphate-containing compound metabolic process;phosphorus metabolic process;phosphorylation	binding;catalytic activity;cation binding;cation transmembrane transporter activity;cytochrome-c oxidase activity;heme binding;heme-copper terminal oxidase activity;hydrogen ion transmembrane transporter activity;inorganic cation transmembrane transporter activity;ion binding;ion transmembrane transporter activity;iron ion binding;metal ion binding;monovalent inorganic cation transmembrane transp…	cell part;cytoplasmic part;integral to membrane;intracellular organelle part;intracellular part;intrinsic to membrane;macromolecular complex;membrane;membrane part;mitochondrial inner membrane;mitochondrial membrane;mitochondrial part;organelle inner membrane;organelle membrane;organelle part;protein complex;respiratory chain complex IV		Completeproteome;Copper;Electrontransport;Heme;Iron;Membrane;Metal-binding;Mitochondrion;Mitochondrioninnermembrane;Oxidoreductase;Referenceproteome;Respiratorychain;Transmembrane;Transmembranehelix;Transport	COX1	COX1;Cyt_c_Oxase_su1_BS;Cyt_c_Oxase_su1_dom	3	3	3	10.5	10.5	10.5	56.909	0	41.781	8071800	85	P00397	P00397	Cytochrome c oxidase subunit 1	Mtco1	341
19.8746	20.2462	20.3682	20.2367	20.4045	19.6457	19.5706	19.7134	19.8517	19.4745	19.5844						cellular metabolic process;cellular process;electron transport chain;generation of precursor metabolites and energy;metabolic process;oxidation-reduction process	binding;catalytic activity;cation binding;cation transmembrane transporter activity;copper ion binding;cytochrome-c oxidase activity;heme-copper terminal oxidase activity;hydrogen ion transmembrane transporter activity;inorganic cation transmembrane transporter activity;ion binding;ion transmembrane transporter activity;metal ion binding;monovalent inorganic cation transmembrane transporter activ…	cell part;cytoplasmic part;extracellular membrane-bounded organelle;extracellular organelle;extracellular region part;extracellular vesicular exosome;integral to membrane;intracellular membrane-bounded organelle;intracellular organelle;intracellular organelle part;intracellular part;intrinsic to membrane;macromolecular complex;membrane;membrane part;membrane-bounded organelle;membrane-bounded ves…	Alzheimer's disease;Cardiac muscle contraction;Huntington's disease;Oxidative phosphorylation;Parkinson's disease	Completeproteome;Copper;Directproteinsequencing;Electrontransport;Membrane;Metal-binding;Mitochondrion;Mitochondrioninnermembrane;Referenceproteome;Respiratorychain;Transmembrane;Transmembranehelix;Transport	COX2;COX2_TM	Copper_CuA;Cupredoxin;Cyt_c_oxidase_su2;Cyt_c_oxidase_su2_C;Cyt_c_oxidase_su2_TM_dom	7	7	7	35.2	35.2	35.2	25.976	0	86.771	78133000	367	P00405	P00405	Cytochrome c oxidase subunit 2	Mtco2	342
17.3081	16.9636	16.7934	17.0577	16.8195	15.681	15.9851	15.4487	16.0891	14.9058	13.0342				+	Cluster -705	aerobic electron transport chain;aerobic respiration;cellular component assembly;cellular component assembly at cellular level;cellular component organization;cellular component organization at cellular level;cellular component organization or biogenesis;cellular component organization or biogenesis at cellular level;cellular macromolecular complex assembly;cellular macromolecular complex subunit…	catalytic activity;cation transmembrane transporter activity;cytochrome-c oxidase activity;heme-copper terminal oxidase activity;hydrogen ion transmembrane transporter activity;inorganic cation transmembrane transporter activity;ion transmembrane transporter activity;monovalent inorganic cation transmembrane transporter activity;oxidoreductase activity;oxidoreductase activity, acting on a heme gr…	cell part;cytoplasmic part;integral to membrane;intracellular membrane-bounded organelle;intracellular organelle;intracellular organelle part;intracellular part;intrinsic to membrane;macromolecular complex;membrane;membrane part;membrane-bounded organelle;mitochondrial inner membrane;mitochondrial membrane;mitochondrial part;mitochondrion;organelle;organelle inner membrane;organelle membrane;orga…	Alzheimer's disease;Cardiac muscle contraction;Huntington's disease;Oxidative phosphorylation;Parkinson's disease	Completeproteome;Membrane;Mitochondrion;Mitochondrioninnermembrane;Referenceproteome;Transmembrane;Transmembranehelix	COX3	Cyt_c/ubiquinol_Oxase_su3;Cyt_c_oxidase_su3_a-hlx;Cyt_c_oxidase_su3_dom	1	1	1	5.4	5.4	5.4	29.922	0	13.027	5506700	65	P00416	P00416	Cytochrome c oxidase subunit 3	mt-Co3	343
15.6061	15.4041	15.3476	15.366	15.4228	18.4205	18.4366	17.9631	18.3388	18.4238	18.4919				+	Cluster -712	adenine biosynthetic process;adenine metabolic process;adenine salvage;alcohol metabolic process;amine metabolic process;anatomical structure development;anatomical structure morphogenesis;behavior;benzene-containing compound metabolic process;biological regulation;biosynthetic process;catabolic process;catecholamine metabolic process;catechol-containing compound metabolic process;cell activation…	binding;catalytic activity;cation binding;guanine phosphoribosyltransferase activity;hypoxanthine phosphoribosyltransferase activity;identical protein binding;ion binding;magnesium ion binding;metal ion binding;nucleotide binding;protein binding;protein dimerization activity;protein homodimerization activity;transferase activity;transferase activity, transferring glycosyl groups;transferase activ…	cell part;cytoplasm;cytoplasmic part;cytosol;extracellular membrane-bounded organelle;extracellular organelle;extracellular region part;extracellular vesicular exosome;intracellular part;membrane-bounded organelle;membrane-bounded vesicle;organelle;vesicle	Drug metabolism - other enzymes;Purine metabolism	Acetylation;Completeproteome;Cytoplasm;Directproteinsequencing;Glycosyltransferase;Magnesium;Metal-binding;Nucleotide-binding;Purinesalvage;Referenceproteome;Transferase	Pribosyltran	Hxn_phspho_trans;PRibTrfase_dom;PRTase-like	12	12	12	72.9	72.9	72.9	24.57	0	46.972	11852000	258	P00493	P00493	Hypoxanthine-guanine phosphoribosyltransferase	Hprt1	344
11.6798	11.8279	16.1463	16.1367	11.8278	12.5218	11.7748	13.0151	12.1608	12.6559	12.7595						carbohydrate catabolic process;carbohydrate metabolic process;catabolic process;metabolic process;primary metabolic process	alpha-amylase activity;amylase activity;anion binding;binding;calcium ion binding;catalytic activity;cation binding;chloride ion binding;hydrolase activity;hydrolase activity, acting on glycosyl bonds;hydrolase activity, hydrolyzing O-glycosyl compounds;ion binding;metal ion binding	extracellular region part;extracellular space	Carbohydrate digestion and absorption;Starch and sucrose metabolism	Calcium;Carbohydratemetabolism;Chloride;Completeproteome;Directproteinsequencing;Disulfidebond;Glycosidase;Hydrolase;Metal-binding;Polymorphism;Pyrrolidonecarboxylicacid;Referenceproteome;Secreted;Signal	Alpha-amylase;Alpha-amylase_C	A-amylase_b_C;Alpha_amylase;Glyco_hydro_13;Glyco_hydro_13_b;Glyco_hydro_13_cat_dom;Glyco_hydro_13_sub_cat_dom;Glyco_hydro_catalytic_dom;Glycoside_hydrolase_SF	19	19	12	50.6	50.6	37	57.318	0	139.56	3277600	88	P00688	P00688	Pancreatic alpha-amylase	Amy2	346
18.1456	18.2476	18.7579	17.8958	19.0243	18.1194	18.5681	17.6786	17.5964	17.9509	17.1925						anatomical structure development;anatomical structure morphogenesis;biological regulation;carbon dioxide transport;cation homeostasis;cellular cation homeostasis;cellular chemical homeostasis;cellular homeostasis;cellular ion homeostasis;cellular metabolic process;cellular monovalent inorganic cation homeostasis;cellular process;cellular response to fluid shear stress;cellular response to stimulu…	arylesterase activity;binding;carbonate dehydratase activity;carbon-oxygen lyase activity;carboxylic ester hydrolase activity;catalytic activity;cation binding;hydrolase activity;hydrolase activity, acting on ester bonds;hydro-lyase activity;ion binding;lyase activity;metal ion binding;transition metal ion binding;zinc ion binding	apical part of cell;axon;basolateral plasma membrane;cell part;cell projection;cytoplasm;cytoplasmic part;cytosol;extracellular membrane-bounded organelle;extracellular organelle;extracellular region part;extracellular space;extracellular vesicular exosome;intracellular part;membrane;membrane part;membrane-bounded organelle;membrane-bounded vesicle;microvillus;myelin sheath;neuron projection;orga…	Nitrogen metabolism	Acetylation;Cellmembrane;Completeproteome;Cytoplasm;Directproteinsequencing;Lyase;Membrane;Metal-binding;Phosphoprotein;Referenceproteome;Zinc	Carb_anhydrase	CA2;Carbonic_anhydrase_a;Carbonic_anhydrase_a-class;Carbonic_anhydrase_a-class_CS	12	12	12	62.7	62.7	62.7	29.032	0	285.25	49655000	487	P00920;P00918;P00921	P00920	Carbonic anhydrase 2	Ca2	348
18.0275	18.2003	18.0713	17.8049	17.9299	17.8548	17.9064	19.4492	17.7144	18.764	17.4833						activation of immune response;biological regulation;carboxylic acid metabolic process;cellular ketone metabolic process;cellular lipid metabolic process;cellular metabolic process;cellular process;complement activation;complement activation, alternative pathway;complement activation, classical pathway;defense response;fatty acid metabolic process;humoral immune response;immune effector process;im…	binding;C5a anaphylatoxin chemotactic receptor binding;C5L2 anaphylatoxin chemotactic receptor binding;endopeptidase inhibitor activity;endopeptidase regulator activity;enzyme inhibitor activity;enzyme regulator activity;G-protein-coupled receptor binding;peptidase inhibitor activity;peptidase regulator activity;protein binding;receptor binding	blood microparticle;extracellular membrane-bounded organelle;extracellular organelle;extracellular region part;extracellular space;extracellular vesicular exosome;membrane-bounded organelle;membrane-bounded vesicle;organelle;vesicle	Chagas disease (American trypanosomiasis);Complement and coagulation cascades;ko05152;Leishmaniasis;Phagosome;Staphylococcus aureus infection;Systemic lupus erythematosus	Alternativeinitiation;Cleavageonpairofbasicresidues;Complementalternatepathway;Complementpathway;Completeproteome;Directproteinsequencing;Disulfidebond;Fattyacidmetabolism;Glycoprotein;Immunity;Inflammatoryresponse;Innateimmunity;Lipidmetabolism;Phosphoprotein;Referenceproteome;Secreted;Signal;Thioesterbond	A2M;A2M_comp;A2M_N;A2M_N_2;A2M_recep;ANATO;NTR;Thiol-ester_cl	A2M_comp;A2M_N;A2M_N_2;A-macroglobulin_rcpt-bd;Anaphylatoxin/fibulin;Anaphylatoxin_comp_syst;Anaphylatoxn_comp_syst_dom;Macroglobln_a2;MacrogloblnA2_CS;MacrogloblnA2_thiol-ester-bond;Netrin_domain;Netrin_module_non-TIMP;Terpenoid_cyclase/PrenylTrfase;TIMP-like_OB-fold	91	91	81	65.1	65.1	60	186.48	0	323.31	142920000	2142	P01027	P01027	Complement C3;Complement C3 beta chain;C3-beta-c;Complement C3 alpha chain;C3a anaphylatoxin;Acylation stimulating protein;Complement C3b alpha chain;Complement C3c alpha chain fragment 1;Complement C3dg fragment;Complement C3g fragment;Complement C3d fragment;Complement C3f fragment;Complement C3c alpha chain fragment 2	C3	349
15.1255	14.9399	14.7778	14.7483	15.0652	15.3324	15.4812	16.9342	15.2079	16.3612	14.6317						activation of immune response;biological regulation;complement activation;complement activation, classical pathway;defense response;humoral immune response;immune effector process;immune response;immune system process;inflammatory response;innate immune response;macromolecule metabolic process;metabolic process;positive regulation of biological process;positive regulation of immune response;posit…	endopeptidase inhibitor activity;endopeptidase regulator activity;enzyme inhibitor activity;enzyme regulator activity;peptidase inhibitor activity;peptidase regulator activity	extracellular region part;extracellular space	Complement and coagulation cascades;Staphylococcus aureus infection;Systemic lupus erythematosus	Cleavageonpairofbasicresidues;Complementpathway;Completeproteome;Disulfidebond;Glycoprotein;Immunity;Inflammatoryresponse;Innateimmunity;Referenceproteome;Secreted;Signal;Sulfation;Thioesterbond	A2M;A2M_comp;A2M_N;A2M_N_2;A2M_recep;ANATO;NTR;Thiol-ester_cl	A2M_comp;A2M_N;A2M_N_2;A-macroglobulin_rcpt-bd;Anaphylatoxin/fibulin;Anaphylatoxin_comp_syst;Anaphylatoxn_comp_syst_dom;Macroglobln_a2;MacrogloblnA2_CS;MacrogloblnA2_thiol-ester-bond;Netrin_domain;Netrin_module_non-TIMP;Terpenoid_cyclase/PrenylTrfase;TIMP-like_OB-fold	34	34	34	25.9	25.9	25.9	192.91	0	255.84	11023000	318	P01029;CON__ENSEMBL:ENSBTAP00000007350;CON__P01030	P01029	Complement C4-B;Complement C4 beta chain;Complement C4 alpha chain;C4a anaphylatoxin;Complement C4 gamma chain	C4b	350
15.6572	14.398	11.9796	13.9984	14.6876	16.2439	16.8557	17.1429	16.8653	17.4875	17.3872				+	Cluster -712	adaptive immune response;anatomical structure homeostasis;antibacterial humoral response;antimicrobial humoral response;biological regulation;defense response;defense response to bacterium;glomerular filtration;homeostatic process;humoral immune response;immune response;immune system process;innate immune response;multicellular organismal process;multi-organism process;positive regulation of biol…	alcohol binding;amine binding;antigen binding;binding;carbohydrate binding;cation binding;DNA binding;glycosaminoglycan binding;identical protein binding;IgA binding;immunoglobulin binding;ion binding;lipid binding;nucleic acid binding;pattern binding;peptidoglycan binding;phosphatidylcholine binding;phospholipid binding;polysaccharide binding;protein binding;protein complex binding;protein dimer…	blood microparticle;dimeric IgA immunoglobulin complex;extracellular membrane-bounded organelle;extracellular organelle;extracellular region part;extracellular space;extracellular vesicular exosome;IgA immunoglobulin complex;IgA immunoglobulin complex, circulating;IgM immunoglobulin complex;IgM immunoglobulin complex, circulating;immunoglobulin complex;immunoglobulin complex, circulating;macromol…		Completeproteome;Disulfidebond;Glycoprotein;Referenceproteome;Secreted;Signal	Ig_J_chain	Ig_J	4	4	4	28.9	28.9	28.9	18.013	0	9.8713	2902200	53	P01592	P01592	Immunoglobulin J chain	Igj	352
15.7327	16.4476	15.5078	15.6514	15.9067	17.6291	16.9548	17.0575	16.2993	13.0163	17.8233							antigen binding;binding			3D-structure;Completeproteome;Directproteinsequencing;Disulfidebond;Hybridoma;Immunoglobulindomain;ImmunoglobulinVregion;Monoclonalantibody;Referenceproteome	V-set	Ig_V-set;Ig-like_dom;Ig-like_fold	3	3	3	38.9	38.9	38.9	12.273	0	21.785	3159400	48	P01631	P01631	Ig kappa chain V-II region 26-10		353
15.8029	13.6044	12.726	12.8503	14.2586	16.697	14.6036	15.2239	15.1494	16.2514	15.2318				+	Cluster -712		antigen binding;binding	cell part;membrane;plasma membrane		Completeproteome;Directproteinsequencing;Immunoglobulindomain;ImmunoglobulinVregion;Referenceproteome;Repeat;Signal	V-set	Ig_V-set;Ig-like_dom;Ig-like_fold	3	3	2	16.8	16.8	12.1	16.433	0	7.2874	1360500	33	P01633	P01633	Ig kappa chain V19-17	Igk-V19-17	354
14.7651	11.8242	13.2237	12.3327	14.818	16.3733	12.7621	15.4249	13.5277	17.2871	15.6395							antigen binding;binding			3D-structure;Completeproteome;Disulfidebond;Immunoglobulindomain;ImmunoglobulinVregion;Referenceproteome;Signal	V-set	Ig_V-set;Ig-like_dom;Ig-like_fold	3	3	3	33	33	33	12.581	0	9.4182	1193000	36	P01635	P01635	Ig kappa chain V-V region K2		355
12.781	13.9659	11.2263	12.5957	14.5681	16.2845	14.5082	15.5713	15.4302	17.0275	14.462				+	Cluster -712		antigen binding;binding			Completeproteome;Disulfidebond;Immunoglobulindomain;ImmunoglobulinVregion;Referenceproteome;Signal	V-set	Ig_V-set;Ig-like_dom;Ig-like_fold	4	4	4	35.7	35.7	35.7	12.986	0	10.432	1883800	19	P01638;P01637	P01638	Ig kappa chain V-V region L6;Ig kappa chain V-V region T1		357
11.9616	11.3763	13.3647	12.0878	14.1469	14.5056	13.5219	16.3767	15.7825	15.8644	16.9034				+	Cluster -712		antigen binding;binding			Bence-Jonesprotein;Completeproteome;Directproteinsequencing;Disulfidebond;Immunoglobulindomain;ImmunoglobulinVregion;Referenceproteome;Signal	V-set	Ig_V-set;Ig-like_dom;Ig-like_fold	2	2	2	26.9	26.9	26.9	14.311	0	30.38	2963100	17	P01639	P01639	Ig kappa chain V-V region MOPC 41	Gm5571	358
16.4475	13.6512	14.6671	14.9506	15.8591	16.3464	16.1481	17.1576	15.9012	16.3372	16.4616							antigen binding;binding			3D-structure;Completeproteome;Directproteinsequencing;Disulfidebond;Immunoglobulindomain;ImmunoglobulinVregion;Referenceproteome	V-set	Ig_V-set;Ig-like_dom;Ig-like_fold	4	4	3	43.5	43.5	36.1	11.954	0	127.44	4585600	72	P01645;P01644;P01646;P01647;P01643;P04946	P01645	Ig kappa chain V-V region HP 93G7;Ig kappa chain V-V region HP R16.7;Ig kappa chain V-V region HP 123E6;Ig kappa chain V-V region HP 124E1		360
12.3294	13.0992	13.1211	13.2658	13.2906	13.7602	13.8089	13.7257	13.0781	12.1458	14.9211							antigen binding;binding			3D-structure;Completeproteome;Directproteinsequencing;Disulfidebond;Immunoglobulindomain;ImmunoglobulinVregion;Referenceproteome	V-set	Ig_V-set;Ig-like_dom;Ig-like_fold	2	2	0	24.3	24.3	0	11.949	0	34.115	617500	16	P01657;P01668;P01673;P01672;P01671;P01670;P01669;P01667;P01666;P01665;P01664;P01660;P01659	P01657	Ig kappa chain V-III region PC 2413;Ig kappa chain V-III region PC 7210;Ig kappa chain V-III region PC 2485/PC 4039;Ig kappa chain V-III region PC 7940;Ig kappa chain V-III region PC 7175;Ig kappa chain V-III region PC 6684;Ig kappa chain V-III region PC 7769;Ig kappa chain V-III region PC 6308;Ig kappa chain V-III region PC 7183;Ig kappa chain V-III region PC 7043;Ig kappa chain V-III region CBP…		363
16.9721	16.3677	16.2366	15.8405	16.9826	18.0825	17.6405	17.944	17.5974	18.2423	17.6344							antigen binding;binding	cell part;membrane;plasma membrane		3D-structure;Completeproteome;Directproteinsequencing;Disulfidebond;ImmunoglobulinCregion;Immunoglobulindomain;Referenceproteome	C1-set	Ig/MHC_CS;Ig_C1-set;Ig-like_dom;Ig-like_fold	5	5	5	48.6	48.6	48.6	11.934	0	82.345	18805000	254	P01837	P01837	Ig kappa chain C region		369
12.6227	11.2365	11.53	10.4816	11.9393	15.8114	16.3999	15.9333	15.4148	14.9092	15.7439				+	Cluster -712		antigen binding;binding	cell part;membrane;plasma membrane		3D-structure;Completeproteome;Directproteinsequencing;Disulfidebond;ImmunoglobulinCregion;Immunoglobulindomain;Referenceproteome	C1-set	Ig/MHC_CS;Ig_C1-set;Ig-like_dom;Ig-like_fold	4	4	4	62.9	62.9	62.9	11.575	0	101.23	1083200	43	P01843	P01843	Ig lambda-1 chain C region		370
16.575	16.643	16.5741	15.8015	17.269	18.6613	17.9144	18.7934	17.6634	18.6368	18.0136				+	Cluster -712		antigen binding;binding	extracellular region		3D-structure;Alternativesplicing;Completeproteome;Directproteinsequencing;Glycoprotein;ImmunoglobulinCregion;Immunoglobulindomain;Referenceproteome;Repeat;Secreted	C1-set	Ig/MHC_CS;Ig_C1-set;Ig-like_dom;Ig-like_fold	5	5	5	17.3	17.3	17.3	36.595	0	76.206	19192000	192	P01864;P01863;P01865	P01864	Ig gamma-2A chain C region secreted form		371
16.7402	17.3482	17.4362	16.6998	17.3331	18.4414	17.9162	18.672	17.7175	18.4336	17.8139							antigen binding;binding	cell part;extracellular region;integral to membrane;intrinsic to membrane;membrane;membrane part;plasma membrane		3D-structure;Alternativesplicing;Cellmembrane;Completeproteome;Disulfidebond;Glycoprotein;ImmunoglobulinCregion;Immunoglobulindomain;Membrane;Referenceproteome;Repeat;Secreted;Transmembrane;Transmembranehelix	C1-set	Ig/MHC_CS;Ig_C1-set;Ig-like_dom;Ig-like_fold	8	8	8	26.2	26.2	26.2	44.259	0	110.13	18376000	207	P01867	P01867	Ig gamma-2B chain C region	Igh-3	372
18.2165	14.7477	15.2685	15.5319	17.4294	18.9322	17.1185	13.5517	17.3727	17.9614	16.0247							antigen binding;binding	cell part;extracellular region;integral to membrane;intrinsic to membrane;membrane;membrane part;plasma membrane		3D-structure;Alternativesplicing;Cellmembrane;Completeproteome;Directproteinsequencing;Disulfidebond;Glycoprotein;ImmunoglobulinCregion;Immunoglobulindomain;Membrane;Referenceproteome;Secreted;Transmembrane;Transmembranehelix	C1-set	Ig_C1-set;Ig-like_dom;Ig-like_fold	6	6	6	25.3	25.3	25.3	35.704	0	24.289	4473100	48	P01868;P01869	P01868	Ig gamma-1 chain C region secreted form;Ig gamma-1 chain C region, membrane-bound form	Ighg1	373
13.6951	15.2181	15.2678	15.4422	16.013	16.3975	17.6806	17.2008	16.2185	16.9945	15.3884						activation of immune response;activation of MAPK activity;adaptive immune response;adaptive immune response based on somatic recombination of immune receptors built from immunoglobulin superfamily domains;antigen processing and presentation;antigen receptor-mediated signaling pathway;B cell mediated immunity;B cell receptor signaling pathway;biological regulation;cell surface receptor linked sign…	antigen binding;binding;molecular transducer activity;receptor activity;signal transducer activity;signaling receptor activity;transmembrane signaling receptor activity	B cell receptor complex;cell part;cytoplasmic part;external side of plasma membrane;extracellular region part;extracellular space;immunoglobulin complex;immunoglobulin complex, circulating;integral to membrane;intracellular part;intrinsic to membrane;macromolecular complex;membrane;membrane part;perinuclear region of cytoplasm;plasma membrane;plasma membrane part;protein complex;receptor complex		3D-structure;Alternativesplicing;Cellmembrane;Completeproteome;Directproteinsequencing;Disulfidebond;Glycoprotein;ImmunoglobulinCregion;Immunoglobulindomain;Membrane;Referenceproteome;Secreted;Transmembrane;Transmembranehelix	C1-set	Ig/MHC_CS;Ig_C1-set;Ig-like_dom;Ig-like_fold	18	18	18	42.3	42.3	42.3	49.971	0	138.01	19121000	284	P01872	P01872	Ig mu chain C region	Ighm	374
17.6846	16.7785	16.1461	16.6447	17.2082	17.644	18.0277	18.573	18.0424	18.5821	18.5771							antigen binding;binding			Completeproteome;Directproteinsequencing;Disulfidebond;Glycoprotein;ImmunoglobulinCregion;Immunoglobulindomain;Referenceproteome;Repeat	C1-set	Ig/MHC_CS;Ig_C1-set;Ig_sub;Ig-like_dom;Ig-like_fold	6	6	6	29.9	29.9	29.9	36.875	0	199.66	12338000	139	P01878	P01878	Ig alpha chain C region		375
17.8762	17.8716	17.7569	17.8122	17.8199	18.2709	18.339	18.068	18.4959	18.6405	18.3846						anatomical structure homeostasis;antigen processing and presentation;antigen processing and presentation of exogenous antigen;antigen processing and presentation of exogenous peptide antigen;antigen processing and presentation of exogenous peptide antigen via MHC class Ib;antigen processing and presentation of exogenous protein antigen via MHC class Ib, TAP-dependent;antigen processing and presen…	binding;identical protein binding;protein binding	adherens junction;anchoring junction;cell junction;cell part;cell-substrate adherens junction;cell-substrate junction;cytoplasm;cytoplasmic part;cytoplasmic vesicle membrane;cytoplasmic vesicle part;endocytic vesicle membrane;external side of plasma membrane;extracellular membrane-bounded organelle;extracellular organelle;extracellular region part;extracellular space;extracellular vesicular exoso…	Antigen processing and presentation	3D-structure;Completeproteome;Directproteinsequencing;Disulfidebond;Immunity;Immunoglobulindomain;MHCI;Polymorphism;Referenceproteome;Secreted;Signal	C1-set	Ig/MHC_CS;Ig_C1-set;Ig-like_dom;Ig-like_fold	3	3	3	22.7	22.7	22.7	13.779	0	8.7124	16490000	60	P01887	P01887	Beta-2-microglobulin	B2m	376
14.8961	14.5936	14.576	14.5992	14.5978	14.6915	14.8023	14.9498	14.5902	14.7087	14.3439						antigen processing and presentation;antigen processing and presentation of peptide antigen;antigen processing and presentation of peptide antigen via MHC class I;biological regulation;immune response;immune system process;positive regulation of adaptive immune response;positive regulation of adaptive immune response based on somatic recombination of immune receptors built from immunoglobulin supe…	antigen binding;beta-2-microglobulin binding;binding;peptide antigen binding;peptide binding;protein binding;protein complex binding;receptor binding;T cell receptor binding;TAP binding	cell part;cell surface;cytoplasmic part;cytoplasmic vesicle membrane;cytoplasmic vesicle part;endocytic vesicle membrane;endoplasmic reticulum;endoplasmic reticulum exit site;endoplasmic reticulum part;extracellular membrane-bounded organelle;extracellular organelle;extracellular region part;extracellular vesicular exosome;Golgi apparatus;Golgi apparatus part;Golgi cisterna;Golgi medial cisterna;…	Allograft rejection;Antigen processing and presentation;Autoimmune thyroid disease;Cell adhesion molecules (CAMs);Endocytosis;Graft-versus-host disease;Natural killer cell mediated cytotoxicity;Phagosome;Type I diabetes mellitus;Viral myocarditis	Completeproteome;Disulfidebond;Glycoprotein;Immunity;Membrane;MHCI;Referenceproteome;Signal;Transmembrane;Transmembranehelix	C1-set;MHC_I	Ig/MHC_CS;Ig_C1-set;Ig-like_dom;Ig-like_fold;MHC_I/II-like_Ag-recog;MHC_I_a;MHC_I_a_a1/a2;MHC_I-like_Ag-recog	12	7	6	42.5	26.5	22.2	37.251	0	24.074	2744800	101	P01898	P01898	H-2 class I histocompatibility antigen, Q10 alpha chain	H2-Q10	378
16.9916	16.9672	16.9045	16.8327	16.8032	18.4179	18.4016	18.2081	18.659	18.5735	18.4042				+	Cluster -712	antigen processing and presentation;antigen processing and presentation of endogenous antigen;antigen processing and presentation of endogenous peptide antigen;antigen processing and presentation of endogenous peptide antigen via MHC class I;antigen processing and presentation of endogenous peptide antigen via MHC class I via ER pathway;antigen processing and presentation of endogenous peptide an…	antigen binding;beta-2-microglobulin binding;binding;peptide antigen binding;peptide binding;protein binding;protein complex binding;receptor binding;T cell receptor binding;TAP binding	cell part;cell surface;cytoplasmic part;cytoplasmic vesicle membrane;cytoplasmic vesicle part;endocytic vesicle membrane;endoplasmic reticulum;endoplasmic reticulum exit site;endoplasmic reticulum part;external side of plasma membrane;extracellular membrane-bounded organelle;extracellular organelle;extracellular region part;extracellular vesicular exosome;Golgi apparatus;Golgi apparatus part;Golg…	Allograft rejection;Antigen processing and presentation;Autoimmune thyroid disease;Cell adhesion molecules (CAMs);Endocytosis;Graft-versus-host disease;Natural killer cell mediated cytotoxicity;Phagosome;Type I diabetes mellitus;Viral myocarditis	3D-structure;Completeproteome;Directproteinsequencing;Disulfidebond;Glycoprotein;Immunity;Membrane;MHCI;Phosphoprotein;Referenceproteome;Signal;Transmembrane;Transmembranehelix;Ublconjugation	C1-set;MHC_I;MHC_I_C	Ig/MHC_CS;Ig_C1-set;Ig-like_dom;Ig-like_fold;MHC_I/II-like_Ag-recog;MHC_I_a;MHC_I_a_a1/a2;MHC_I_a_C;MHC_I-like_Ag-recog	16	16	3	43.6	43.6	7.5	40.836	0	68.483	28024000	479	P01899	P01899	H-2 class I histocompatibility antigen, D-B alpha chain	H2-D1	379
16.9485	17.1452	16.9734	16.8572	17.0948	17.0031	16.8964	17.0666	17.462	17.2745	16.8056						anatomical structure development;antigen processing and presentation;antigen processing and presentation of endogenous antigen;antigen processing and presentation of endogenous peptide antigen;antigen processing and presentation of endogenous peptide antigen via MHC class I;antigen processing and presentation of endogenous peptide antigen via MHC class I via ER pathway;antigen processing and pres…	antigen binding;beta-2-microglobulin binding;binding;peptide antigen binding;peptide binding;protein binding;protein complex binding;receptor binding;T cell receptor binding;TAP binding	cell part;cell surface;cytoplasmic part;cytoplasmic vesicle membrane;cytoplasmic vesicle part;endocytic vesicle membrane;endoplasmic reticulum;endoplasmic reticulum exit site;endoplasmic reticulum part;external side of plasma membrane;extracellular membrane-bounded organelle;extracellular organelle;extracellular region part;extracellular vesicular exosome;Golgi apparatus;Golgi apparatus part;Golg…	Allograft rejection;Antigen processing and presentation;Autoimmune thyroid disease;Cell adhesion molecules (CAMs);Endocytosis;Graft-versus-host disease;Natural killer cell mediated cytotoxicity;Phagosome;Type I diabetes mellitus;Viral myocarditis	3D-structure;Completeproteome;Directproteinsequencing;Disulfidebond;Glycoprotein;Immunity;Membrane;MHCI;Phosphoprotein;Referenceproteome;Signal;Transmembrane;Transmembranehelix	C1-set;MHC_I;MHC_I_C	Ig/MHC_CS;Ig_C1-set;Ig-like_dom;Ig-like_fold;MHC_I/II-like_Ag-recog;MHC_I_a;MHC_I_a_a1/a2;MHC_I_a_C;MHC_I-like_Ag-recog	14	12	5	47.7	42.5	17.3	41.301	0	94.311	18740000	309	P01901;P14428;P03991	P01901	H-2 class I histocompatibility antigen, K-B alpha chain	H2-K1	380
23.4042	23.4896	23.8512	23.3133	23.6356	23.2497	23.6234	22.7604	22.9392	23.1364	22.7632						response to chemical stimulus;response to organic substance;response to stilbenoid;response to stimulus	binding;cation binding;heme binding;ion binding;iron ion binding;metal ion binding;oxygen binding;oxygen transporter activity;substrate-specific transporter activity;tetrapyrrole binding;transition metal ion binding;transporter activity	cell part;cytoplasmic part;cytosolic part;hemoglobin complex;intracellular part;macromolecular complex;myelin sheath;protein complex		3D-structure;Acetylation;Completeproteome;Directproteinsequencing;Heme;Iron;Metal-binding;Oxygentransport;Phosphoprotein;Polymorphism;Referenceproteome;Transport	Globin	Globin;Globin_dom;Globin-like;Haemoglobin_a;Haemoglobin_pi	12	12	9	76.8	76.8	62	15.085	0	232.5	1949000000	935	P01942;P06467	P01942	Hemoglobin subunit alpha	Hba	381
23.8964	23.9338	24.47	23.7138	24.3508	23.4202	23.7826	22.9691	22.9875	23.15	22.839							binding;cation binding;heme binding;ion binding;iron ion binding;metal ion binding;oxygen binding;oxygen transporter activity;substrate-specific transporter activity;tetrapyrrole binding;transition metal ion binding;transporter activity	cell part;cytoplasmic part;cytosolic part;hemoglobin complex;intracellular part;macromolecular complex;myelin sheath;protein complex	African trypanosomiasis;Malaria	3D-structure;Acetylation;Completeproteome;Directproteinsequencing;Heme;Iron;Metal-binding;Oxygentransport;Phosphoprotein;Polymorphism;Referenceproteome;S-nitrosylation;Transport	Globin	Globin;Globin_dom;Globin-like;Haemoglobin_b	13	13	6	71.4	71.4	51	15.84	0	323.31	2589400000	1819	P02088;CON__Q3SX09	P02088	Hemoglobin subunit beta-1	Hbb-b1	382
21.399	21.0061	21.1954	21.1071	20.8458	21.6772	21.978	22.1307	21.1865	22.1484	21.5235						biological regulation;cellular component assembly;cellular component assembly at cellular level;cellular component organization;cellular component organization at cellular level;cellular component organization or biogenesis;cellular component organization or biogenesis at cellular level;cellular macromolecular complex assembly;cellular macromolecular complex subunit organization;cellular process;…	binding;DNA binding;nucleic acid binding	cell part;chromosomal part;chromosome;extracellular membrane-bounded organelle;extracellular organelle;extracellular region part;extracellular vesicular exosome;intracellular membrane-bounded organelle;intracellular non-membrane-bounded organelle;intracellular organelle;intracellular organelle part;intracellular part;macromolecular complex;membrane;membrane-bounded organelle;membrane-bounded vesi…	Systemic lupus erythematosus	3D-structure;Acetylation;Chromosome;Citrullination;Completeproteome;Directproteinsequencing;DNA-binding;Methylation;Nucleosomecore;Nucleus;Phosphoprotein;Referenceproteome;Ublconjugation	Histone	Histone_core_D;Histone_H3/CENP-A;Histone-fold	7	7	7	48.5	48.5	48.5	15.328	0	58.999	157780000	140	P84244;P02301;P84228;P68433	P84244	Histone H3.3;Histone H3.3C;Histone H3.2;Histone H3.1	H3f3a;H3f3c;Hist1h3b;Hist1h3a	384
14.9308	14.867	14.6856	14.3468	14.5139	17.1001	17.2758	16.9257	15.7959	16.6311	15.996				+	Cluster -712	anatomical structure development;anatomical structure morphogenesis;basement membrane organization;blood vessel morphogenesis;brain development;branching morphogenesis of a tube;cell differentiation;cellular component organization;cellular component organization at cellular level;cellular component organization or biogenesis;cellular component organization or biogenesis at cellular level;cellular…	binding;extracellular matrix structural constituent;growth factor binding;platelet-derived growth factor binding;protein binding;structural molecule activity	basement membrane;collagen;collagen type IV;extracellular matrix;extracellular matrix part;extracellular region;extracellular region part;sheet-forming collagen	Amoebiasis;ECM-receptor interaction;Focal adhesion;Pathways in cancer;Protein digestion and absorption;Small cell lung cancer	Angiogenesis;Basementmembrane;Collagen;Completeproteome;Disulfidebond;Extracellularmatrix;Glycoprotein;Hydroxylation;Referenceproteome;Repeat;Secreted;Signal	C4;Collagen	Collagen;Collagen_VI_NC;C-type_lectin_fold	5	5	5	4.5	4.5	4.5	160.68	0	18.927	2239800	60	P02463	P02463	Collagen alpha-1(IV) chain;Arresten	Col4a1	385
14.713	14.6535	12.8719	12.4101	13.8555	17.1368	15.873	17.1574	14.5778	17.081	16.042				+	Cluster -712	anatomical structure morphogenesis;biological adhesion;cell adhesion;cell junction assembly;cell junction organization;cell migration;cell morphogenesis;cell morphogenesis involved in differentiation;cell motility;cell projection organization;cell-substrate adhesion;cell-substrate junction assembly;cellular component assembly;cellular component assembly at cellular level;cellular component disass…	binding;extracellular matrix structural constituent;glycolipid binding;glycosphingolipid binding;lipid binding;sphingolipid binding;structural molecule activity	basal lamina;basement membrane;extracellular matrix;extracellular matrix part;extracellular membrane-bounded organelle;extracellular organelle;extracellular region;extracellular region part;extracellular vesicular exosome;laminin complex;laminin-10 complex;macromolecular complex;membrane-bounded organelle;membrane-bounded vesicle;organelle;protein complex;vesicle		3D-structure;Basementmembrane;Celladhesion;Coiledcoil;Completeproteome;Disulfidebond;Extracellularmatrix;Glycoprotein;LamininEGF-likedomain;Phosphoprotein;Referenceproteome;Repeat;Secreted;Signal	Laminin_B;Laminin_EGF;Laminin_N	EGF_laminin;EGF-like_CS;Galactose-bd-like;Laminin_B_subgr;Laminin_B_type_IV;Laminin_N	7	7	7	6.2	6.2	6.2	177.3	0	53.8	1830100	17	P02468	P02468	Laminin subunit gamma-1	Lamc1	386
16.109	15.1659	15.4331	15.9333	16.0789	16.0111	15.8189	19.1323	16.4238	17.8016	16.9177						biological regulation;cation homeostasis;cellular cation homeostasis;cellular chemical homeostasis;cellular divalent inorganic cation homeostasis;cellular homeostasis;cellular ion homeostasis;cellular process;cellular response to cadmium ion;cellular response to chemical stimulus;cellular response to inorganic substance;cellular response to metal ion;cellular response to stimulus;cellular respons…	binding;cation binding;ion binding;metal ion binding;transition metal ion binding;zinc ion binding	cell part;cytoplasm;cytoplasmic part;intracellular membrane-bounded organelle;intracellular organelle;intracellular part;membrane-bounded organelle;nucleus;organelle;perinuclear region of cytoplasm	Mineral absorption	Acetylation;Completeproteome;Directproteinsequencing;Metal-binding;Metal-thiolatecluster;Phosphoprotein;Referenceproteome	Metallothio	Metalthion_dom;Metalthion_dom_vert;Metalthion_sfam_euk;Metalthion_vert;Metalthion_vert_metal_BS	4	4	2	67.2	67.2	45.9	6.1153	0	67.823	4428500	76	P02798	P02798	Metallothionein-2	Mt2	387
15.0114	14.5148	11.1777	14.9759	16.0862	16.3213	15.07	18.615	16.6826	17.6589	17.1587				+	Cluster -712	biological regulation;cation homeostasis;cellular cation homeostasis;cellular chemical homeostasis;cellular divalent inorganic cation homeostasis;cellular homeostasis;cellular ion homeostasis;cellular metal ion homeostasis;cellular process;cellular response to chemical stimulus;cellular response to chromate;cellular response to inorganic substance;cellular response to metal ion;cellular response …	binding;cation binding;copper ion binding;ion binding;metal ion binding;transition metal ion binding;zinc ion binding	cell part;cytoplasm;cytoplasmic part;cytosol;intracellular membrane-bounded organelle;intracellular organelle;intracellular part;lysosome;lytic vacuole;membrane-bounded organelle;nucleus;organelle;perinuclear region of cytoplasm;vacuole	Mineral absorption	3D-structure;Acetylation;Completeproteome;Directproteinsequencing;Metal-binding;Metal-thiolatecluster;Referenceproteome	Metallothio	Metalthion_dom;Metalthion_dom_vert;Metalthion_sfam_euk;Metalthion_vert;Metalthion_vert_metal_BS	3	3	2	68.9	68.9	55.7	6.0181	0	27.764	3395700	62	P02802	P02802	Metallothionein-1	Mt1	388
14.6618	15.0835	15.2487	15.1263	15.0182	14.4343	14.1679	14.4674	14.8537	13.8813	14.4517							catalytic activity;NADH dehydrogenase (quinone) activity;NADH dehydrogenase (ubiquinone) activity;NADH dehydrogenase activity;oxidoreductase activity;oxidoreductase activity, acting on NADH or NADPH;oxidoreductase activity, acting on NADH or NADPH, quinone or similar compound as acceptor	cell part;cytoplasmic part;integral to membrane;intracellular membrane-bounded organelle;intracellular organelle;intracellular organelle part;intracellular part;intrinsic to membrane;macromolecular complex;membrane part;membrane-bounded organelle;mitochondrial membrane part;mitochondrial part;mitochondrial respiratory chain complex I;mitochondrion;NADH dehydrogenase complex;organelle;organelle pa…	Oxidative phosphorylation;Parkinson's disease	Completeproteome;Directproteinsequencing;Electrontransport;Membrane;Mitochondrion;Mitochondrioninnermembrane;NAD;Oxidoreductase;Referenceproteome;Respiratorychain;Transmembrane;Transmembranehelix;Transport;Ubiquinone	NADHdh	NADH_UbQ_OxRdtase_su1/FPO;NADH_UbQ_OxRdtase_su1_CS	4	4	4	14.2	14.2	14.2	36.059	0	14.708	2852900	96	P03888	P03888	NADH-ubiquinone oxidoreductase chain 1	Mtnd1	389
14.8169	15.5303	15.464	15.319	15.1166	14.8477	14.7055	14.7428	14.879	14.6189	14.7938						cellular metabolic process;cellular process;electron transport chain;generation of precursor metabolites and energy;metabolic process;mitochondrial electron transport, NADH to ubiquinone;oxidation-reduction process;respiratory electron transport chain	catalytic activity;NADH dehydrogenase (quinone) activity;NADH dehydrogenase (ubiquinone) activity;NADH dehydrogenase activity;oxidoreductase activity;oxidoreductase activity, acting on NADH or NADPH;oxidoreductase activity, acting on NADH or NADPH, quinone or similar compound as acceptor	cell part;cytoplasmic part;integral to membrane;intracellular membrane-bounded organelle;intracellular organelle;intracellular organelle part;intracellular part;intrinsic to membrane;macromolecular complex;membrane part;membrane-bounded organelle;mitochondrial membrane part;mitochondrial part;mitochondrial respiratory chain complex I;mitochondrion;NADH dehydrogenase complex;organelle;organelle pa…	Oxidative phosphorylation;Parkinson's disease	Completeproteome;Directproteinsequencing;Electrontransport;Membrane;Mitochondrion;NAD;Oxidoreductase;Referenceproteome;Respiratorychain;Transmembrane;Transmembranehelix;Transport;Ubiquinone	Oxidored_q1;Oxidored_q5_N	NADH_Q_OxRdtase_chainM/4;NADH_UbQ_OxRdtase;NADH_UbQ_OxRdtase_chain4_N;ND/Mrp_mem	5	5	5	15.3	15.3	15.3	51.881	0	17.106	1928900	53	P03911	P03911	NADH-ubiquinone oxidoreductase chain 4	Mtnd4	393
15.1321	15.4231	15.4237	15.3682	15.1745	14.596	14.619	14.2046	14.8259	13.8943	14.4025						ATP synthesis coupled electron transport;cellular metabolic process;cellular process;electron transport chain;generation of precursor metabolites and energy;metabolic process;oxidation-reduction process;respiratory electron transport chain	catalytic activity;NADH dehydrogenase (quinone) activity;NADH dehydrogenase (ubiquinone) activity;NADH dehydrogenase activity;oxidoreductase activity;oxidoreductase activity, acting on NADH or NADPH;oxidoreductase activity, acting on NADH or NADPH, quinone or similar compound as acceptor	cell part;cytoplasmic part;integral to membrane;intracellular organelle part;intracellular part;intrinsic to membrane;membrane;membrane part;mitochondrial inner membrane;mitochondrial membrane;mitochondrial part;organelle inner membrane;organelle membrane;organelle part;respiratory chain		Completeproteome;Electrontransport;Membrane;Mitochondrion;Mitochondrioninnermembrane;NAD;Oxidoreductase;Referenceproteome;Respiratorychain;Transmembrane;Transmembranehelix;Transport;Ubiquinone	NADH5_C;Oxidored_q1;Oxidored_q1_N	H_transport_N;NADH_DH_su5_C;NADHpl_OxRdtase_5;ND/Mrp_mem	5	5	5	10.7	10.7	10.7	68.474	0	50.38	2738700	103	P03921	P03921	NADH-ubiquinone oxidoreductase chain 5	Mtnd5	394
19.2055	19.3633	19.399	19.405	19.203	19.0534	18.8638	18.8657	19.2472	19.0323	19.2792						ATP biosynthetic process;ATP metabolic process;ATP synthesis coupled proton transport;biosynthetic process;cation transport;cellular biosynthetic process;cellular metabolic process;cellular nitrogen compound biosynthetic process;cellular nitrogen compound metabolic process;cellular process;energy coupled proton transport, down electrochemical gradient;establishment of localization;heterocycle bio…	cation transmembrane transporter activity;hydrogen ion transmembrane transporter activity;inorganic cation transmembrane transporter activity;ion transmembrane transporter activity;monovalent inorganic cation transmembrane transporter activity;substrate-specific transmembrane transporter activity;substrate-specific transporter activity;transmembrane transporter activity;transporter activity	cell part;cytoplasmic part;integral to membrane;intracellular membrane-bounded organelle;intracellular organelle;intracellular organelle part;intracellular part;intrinsic to membrane;macromolecular complex;membrane part;membrane-bounded organelle;mitochondrial membrane part;mitochondrial part;mitochondrial proton-transporting ATP synthase complex;mitochondrial proton-transporting ATP synthase com…	Alzheimer's disease;Huntington's disease;Oxidative phosphorylation;Parkinson's disease	Acetylation;ATPsynthesis;CF(0);Completeproteome;Directproteinsequencing;Hydrogeniontransport;Iontransport;Membrane;Mitochondrion;Referenceproteome;Transmembrane;Transmembranehelix;Transport	ATP-synt_8	ATPase_F0-cplx_su8_mt_metazoan	3	3	3	46.3	46.3	46.3	7.7662	0	11.251	29214000	96	P03930	P03930	ATP synthase protein 8	Mtatp8	395
18.4735	18.4034	18.4745	18.5706	18.2472	18.3851	18.2178	18.0758	18.4209	18.3606	18.1776						2'-deoxyribonucleotide metabolic process;adenosine catabolic process;adenosine metabolic process;aging;amine transport;anatomical structure development;B cell activation;B cell activation involved in immune response;B cell differentiation;behavior;biological regulation;biosynthetic process;catabolic process;cell activation;cell activation involved in immune response;cell differentiation;cellular …	adenosine deaminase activity;binding;catalytic activity;cation binding;deaminase activity;hydrolase activity;hydrolase activity, acting on carbon-nitrogen (but not peptide) bonds;hydrolase activity, acting on carbon-nitrogen (but not peptide) bonds, in cyclic amidines;ion binding;metal ion binding;nucleoside binding;purine nucleoside binding;transition metal ion binding;zinc ion binding	cell body;cell junction;cell part;cell projection cytoplasm;cell projection part;cell surface;cytoplasm;cytoplasmic membrane-bounded vesicle lumen;cytoplasmic part;cytoplasmic vesicle part;cytosol;dendrite cytoplasm;external side of plasma membrane;extracellular region part;extracellular space;intracellular membrane-bounded organelle;intracellular organelle;intracellular organelle part;intracellu…	Primary immunodeficiency;Purine metabolism	3D-structure;Acetylation;Celladhesion;Celljunction;Cellmembrane;Completeproteome;Cytoplasm;Cytoplasmicvesicle;Hydrolase;Membrane;Metal-binding;Nucleotidemetabolism;Referenceproteome;Zinc	A_deaminase	A/AMP_deam_AS;A/AMP_deaminase_dom;A_deaminase;Ado/ade_deaminase	3	3	3	12.5	12.5	12.5	39.991	0	6.2534	12776000	7	P03958	P03958	Adenosine deaminase	Ada	397
12.1966	12.8928	12.5185	11.7973	12.6915	13.3183	10.502	11.4544	12.7076	12.8309	12.0792							antigen binding;binding	cell part;extracellular region;integral to membrane;intrinsic to membrane;membrane;membrane part;plasma membrane		3D-structure;Alternativesplicing;Cellmembrane;Completeproteome;Glycoprotein;ImmunoglobulinCregion;Immunoglobulindomain;Membrane;Referenceproteome;Secreted;Transmembrane;Transmembranehelix	C1-set	Ig/MHC_CS;Ig_C1-set;Ig-like_dom;Ig-like_fold	6	6	6	17.8	17.8	17.8	43.929	0	13.196	1616600	41	P03987	P03987	Ig gamma-3 chain C region		398
16.0642	16.234	16.3803	16.309	15.9642	19.4787	19.1279	18.5428	19.9962	19.6844	20.1358				+	Cluster -712	biological regulation;brown fat cell differentiation;cell differentiation;cellular developmental process;cellular process;cellular response to chemical stimulus;cellular response to inorganic substance;cellular response to lithium ion;cellular response to metal ion;cellular response to stimulus;chemical homeostasis;cholesterol homeostasis;cytokine production;developmental process;fat cell differe…	binding;lipid binding;transporter activity	cell part;cytoplasm;extracellular membrane-bounded organelle;extracellular organelle;extracellular region part;extracellular vesicular exosome;intracellular organelle part;intracellular part;membrane-bounded organelle;membrane-bounded vesicle;nuclear part;nucleoplasm;organelle;organelle part;vesicle	PPAR signaling pathway	3D-structure;Acetylation;Completeproteome;Cytoplasm;Directproteinsequencing;Lipid-binding;Nucleus;Phosphoprotein;Referenceproteome;Transport	Lipocalin	Calycin;Calycin-like;Fatty_acid-bd;Lipocln_cytosolic_FA-bd_dom	7	7	7	49.2	49.2	49.2	14.65	0	43.923	14246000	168	P04117;P24526;O08716;P05413	P04117	Fatty acid-binding protein, adipocyte	Fabp4	400
14.7921	14.863	14.8631	14.5406	14.8701	15.7853	15.7963	16.3855	15.4913	16.2671	15.1232						activation of immune response;biological regulation;cell proliferation;complement activation;complement activation, alternative pathway;defense response;humoral immune response;immune effector process;immune response;immune system process;innate immune response;macromolecule metabolic process;metabolic process;positive regulation of biological process;positive regulation of immune response;positi…	catalytic activity;endopeptidase activity;hydrolase activity;peptidase activity;peptidase activity, acting on L-amino acid peptides;serine hydrolase activity;serine-type endopeptidase activity;serine-type peptidase activity	blood microparticle;extracellular membrane-bounded organelle;extracellular organelle;extracellular region part;extracellular space;extracellular vesicular exosome;membrane-bounded organelle;membrane-bounded vesicle;organelle;vesicle		Cleavageonpairofbasicresidues;Complementalternatepathway;Completeproteome;Disulfidebond;Glycoprotein;Hydrolase;Immunity;Innateimmunity;Protease;Referenceproteome;Repeat;Secreted;Serineprotease;Signal;Sushi;Zymogen	Sushi;Trypsin;VWA	Compl_C2_B;Complement_B;Peptidase_S1;Peptidase_S1_AS;Peptidase_S1A;Sushi_SCR_CCP_dom;Trypsin-like_Pept_dom;VWF_A	15	15	15	22.5	22.5	22.5	85.004	0	62.9	6330500	220	P04186;CON__Q3KUS7	P04186	Complement factor B;Complement factor B Ba fragment;Complement factor B Bb fragment	Cfb	401
15.77	16.3324	16.663	15.5703	16.8246	15.7637	16.2775	15.3667	15.2118	15.3203	14.298						anion transport;bicarbonate transport;biological regulation;cation homeostasis;cellular cation homeostasis;cellular chemical homeostasis;cellular homeostasis;cellular ion homeostasis;cellular monovalent inorganic cation homeostasis;cellular process;chemical homeostasis;chloride transport;establishment of localization;homeostatic process;inorganic anion transport;ion homeostasis;ion transport;mono…	active transmembrane transporter activity;anion transmembrane transporter activity;anion:anion antiporter activity;ankyrin binding;antiporter activity;bicarbonate transmembrane transporter activity;binding;chloride transmembrane transporter activity;cytoskeletal protein binding;identical protein binding;inorganic anion exchanger activity;inorganic anion transmembrane transporter activity;ion tran…	basolateral plasma membrane;blood microparticle;cell cortex part;cell part;contractile fiber part;cortical cytoskeleton;cytoplasmic part;cytoskeleton;extracellular membrane-bounded organelle;extracellular organelle;extracellular region part;extracellular vesicular exosome;integral to membrane;integral to plasma membrane;intracellular non-membrane-bounded organelle;intracellular organelle;intracel…	Collecting duct acid secretion	Acetylation;Alternativesplicing;Anionexchange;Cellmembrane;Completeproteome;Directproteinsequencing;Glycoprotein;Iontransport;Lipoprotein;Membrane;Palmitate;Phosphoprotein;Referenceproteome;Transmembrane;Transmembranehelix;Transport	Band_3_cyto;HCO3_cotransp	Anion_exchange;Anion_exchange_1;Anion_exchange_CS;Band3_cytoplasmic_dom;HCO3_transpt_C;HCO3_transpt_euk;PTrfase/Anion_transptr	22	22	22	29.1	29.1	29.1	103.13	0	104.87	10588000	242	P04919	P04919	Band 3 anion transport protein	Slc4a1	406
16.1207	17.4893	16.6962	16.5425	16.8528	12.9305	12.3796	13.3504	13.1056	11.6582	13.3946				+	Cluster -705	aerobic respiration;anatomical structure morphogenesis;behavior;biological regulation;carbohydrate homeostasis;cell part morphogenesis;cell surface receptor linked signaling pathway;cellular component morphogenesis;cellular component organization;cellular component organization at cellular level;cellular component organization or biogenesis;cellular component organization or biogenesis at cellula…	binding;catalytic activity;insulin-activated receptor activity;kinase activity;molecular transducer activity;odorant binding;pheromone binding;phosphotransferase activity, alcohol group as acceptor;protein kinase activity;protein tyrosine kinase activity;receptor activity;signal transducer activity;signaling receptor activity;transferase activity;transferase activity, transferring phosphorus-cont…	cell part;cytoplasmic part;cytosol;extracellular region part;extracellular space;intracellular membrane-bounded organelle;intracellular organelle;intracellular part;membrane-bounded organelle;nucleus;organelle		Completeproteome;Disulfidebond;Glycoprotein;Pheromone-binding;Referenceproteome;Secreted;Signal;Transport	Lipocalin	Calycin;Calycin-like;Lipocalin;Lipocalin_CS;Lipocln_cytosolic_FA-bd_dom;Maj_urinary	5	5	3	29.3	29.3	21.2	21.464	0	27.144	2735200	36	P04939;P11590	P04939	Major urinary protein 3	Mup3	408
14.0229	13.946	14.1971	13.5893	13.9148	15.7429	15.7767	14.8549	15.7243	15.5537	15.6049				+	Cluster -712	aging;alcohol catabolic process;alcohol metabolic process;anatomical structure morphogenesis;apoptosis;carbohydrate catabolic process;carbohydrate metabolic process;catabolic process;cell death;cell differentiation;cellular carbohydrate catabolic process;cellular carbohydrate metabolic process;cellular component assembly;cellular component organization;cellular component organization or biogenesi…	aldehyde-lyase activity;binding;carbon-carbon lyase activity;catalytic activity;cytoskeletal protein binding;fructose-bisphosphate aldolase activity;lyase activity;protein binding	axon;cell part;cell projection;cytoplasmic part;extracellular membrane-bounded organelle;extracellular organelle;extracellular region part;extracellular vesicular exosome;intracellular membrane-bounded organelle;intracellular organelle;intracellular part;membrane-bounded organelle;membrane-bounded vesicle;mitochondrion;neuron projection;organelle;vesicle	Carbon fixation in photosynthetic organisms;Fructose and mannose metabolism;Glycolysis / Gluconeogenesis;Pentose phosphate pathway	Acetylation;Completeproteome;Directproteinsequencing;Glycolysis;Lyase;Phosphoprotein;Referenceproteome;Schiffbase	Glycolytic	Aldolase_I_AS;Aldolase_TIM;FBA_euk-type;FBA_I	14	10	10	48.8	37.2	37.2	39.394	0	43.632	2320500	77	P05063	P05063	Fructose-bisphosphate aldolase C	Aldoc	410
17.5363	17.3229	17.2945	17.2428	17.2131	20.2308	20.3847	19.9929	20.4108	20.3871	20.3238				+	Cluster -712	alcohol catabolic process;alcohol metabolic process;carbohydrate catabolic process;carbohydrate metabolic process;catabolic process;cellular carbohydrate catabolic process;cellular carbohydrate metabolic process;cellular component assembly;cellular component organization;cellular component organization or biogenesis;cellular metabolic process;cellular process;generation of precursor metabolites a…	aldehyde-lyase activity;binding;carbon-carbon lyase activity;catalytic activity;enzyme binding;fructose-bisphosphate aldolase activity;lyase activity;protease binding;protein binding	cell part;contractile fiber part;cytoplasmic part;intracellular part;M band;macromolecular complex;membrane;myelin sheath;organelle part;protein complex;Z disc	Carbon fixation in photosynthetic organisms;Fructose and mannose metabolism;Glycolysis / Gluconeogenesis;Pentose phosphate pathway	Acetylation;Completeproteome;Cytoplasm;Directproteinsequencing;Glycolysis;Lyase;Phosphoprotein;Referenceproteome;Schiffbase	Glycolytic	Aldolase_I_AS;Aldolase_TIM;FBA_euk-type;FBA_I	23	22	19	66.5	64.6	54.9	39.355	0	323.31	58176000	538	P05064;P00883	P05064	Fructose-bisphosphate aldolase A	Aldoa	411
19.9169	19.2153	19.2789	19.4973	19.2035	18.796	18.9328	18.8423	19.8095	19.1774	20.0296						2-oxoglutarate metabolic process;alcohol biosynthetic process;alcohol metabolic process;alditol biosynthetic process;alditol metabolic process;amine biosynthetic process;amine catabolic process;amine metabolic process;aspartate biosynthetic process;aspartate catabolic process;aspartate family amino acid biosynthetic process;aspartate family amino acid catabolic process;aspartate family amino acid…	binding;carbon-carbon lyase activity;carboxylic acid binding;carboxy-lyase activity;catalytic activity;cofactor binding;L-aspartate:2-oxoglutarate aminotransferase activity;L-cysteine:2-oxoglutarate aminotransferase activity;L-phenylalanine aminotransferase activity;L-phenylalanine:2-oxoglutarate aminotransferase activity;lyase activity;phosphatidylserine decarboxylase activity;pyridoxal phosphat…	axon part;axon terminus;cell part;cell projection part;cytoplasm;cytoplasmic part;cytosol;extracellular membrane-bounded organelle;extracellular organelle;extracellular region part;extracellular vesicular exosome;intracellular membrane-bounded organelle;intracellular organelle;intracellular part;lysosome;lytic vacuole;membrane-bounded organelle;membrane-bounded vesicle;neuron projection terminus;…	Alanine, aspartate and glutamate metabolism;Arginine and proline metabolism;Cysteine and methionine metabolism;Phenylalanine metabolism;Phenylalanine, tyrosine and tryptophan biosynthesis;Tyrosine metabolism	Amino-acidbiosynthesis;Aminotransferase;Completeproteome;Cytoplasm;Directproteinsequencing;Pyridoxalphosphate;Referenceproteome;Transferase	Aminotran_1_2	Aminotransferase_I/II;Asp_trans;NHTrfase_class1_PyrdxlP-BS;PyrdxlP-dep_Trfase;PyrdxlP-dep_Trfase_major_sub1	31	31	31	79.7	79.7	79.7	46.247	0	323.31	236320000	837	P05201	P05201	Aspartate aminotransferase, cytoplasmic	Got1	413
20.6888	20.4362	20.5334	20.6583	20.4298	19.9279	19.9423	19.7379	20.1006	19.7178	20.0727						2-oxoglutarate metabolic process;amine biosynthetic process;amine catabolic process;amine metabolic process;aspartate biosynthetic process;aspartate catabolic process;aspartate family amino acid biosynthetic process;aspartate family amino acid catabolic process;aspartate family amino acid metabolic process;aspartate metabolic process;biosynthetic process;carboxylic acid biosynthetic process;carbo…	binding;catalytic activity;cofactor binding;kynurenine-oxoglutarate transaminase activity;L-aspartate:2-oxoglutarate aminotransferase activity;L-phenylalanine aminotransferase activity;L-phenylalanine:2-oxoglutarate aminotransferase activity;pyridoxal phosphate binding;transaminase activity;transferase activity;transferase activity, transferring nitrogenous groups;vitamin B6 binding;vitamin bindi…	cell part;cytoplasmic part;extracellular membrane-bounded organelle;extracellular organelle;extracellular region part;extracellular vesicular exosome;intracellular membrane-bounded organelle;intracellular organelle;intracellular organelle lumen;intracellular organelle part;intracellular part;membrane;membrane-bounded organelle;membrane-bounded vesicle;membrane-enclosed lumen;mitochondrial inner m…	Alanine, aspartate and glutamate metabolism;Arginine and proline metabolism;Cysteine and methionine metabolism;Fat digestion and absorption;Phenylalanine metabolism;Phenylalanine, tyrosine and tryptophan biosynthesis;Tyrosine metabolism	3D-structure;Acetylation;Aminotransferase;Cellmembrane;Completeproteome;Directproteinsequencing;Lipidtransport;Membrane;Mitochondrion;Nitration;Phosphoprotein;Pyridoxalphosphate;Referenceproteome;Transferase;Transitpeptide;Transport	Aminotran_1_2	Aminotransferase_I/II;Asp_trans;NHTrfase_class1_PyrdxlP-BS;PyrdxlP-dep_Trfase;PyrdxlP-dep_Trfase_major_sub1	29	29	29	70.7	70.7	70.7	47.411	0	323.31	440830000	1224	P05202	P05202	Aspartate aminotransferase, mitochondrial	Got2	414
17.6125	18.0948	18.0656	17.9091	18.4007	16.5174	16.1422	17.3374	16.1765	16.1323	17.696						cellular component assembly;cellular component assembly at cellular level;cellular component organization;cellular component organization at cellular level;cellular component organization or biogenesis;cellular component organization or biogenesis at cellular level;cellular macromolecular complex assembly;cellular macromolecular complex subunit organization;cellular macromolecule metabolic proces…	binding;catalytic activity;double-stranded RNA binding;enzyme binding;GTP binding;GTPase activity;guanyl nucleotide binding;guanyl ribonucleotide binding;hydrolase activity;hydrolase activity, acting on acid anhydrides;hydrolase activity, acting on acid anhydrides, in phosphorus-containing anhydrides;nucleic acid binding;nucleoside-triphosphatase activity;nucleotide binding;protein binding;purine…	cell part;cytoplasmic microtubule;cytoplasmic part;cytoskeletal part;cytosol;extracellular membrane-bounded organelle;extracellular organelle;extracellular region part;extracellular vesicular exosome;intracellular organelle part;intracellular part;macromolecular complex;membrane-bounded organelle;membrane-bounded vesicle;microtubule;myelin sheath;organelle;organelle part;protein complex;vesicle	Gap junction;Pathogenic Escherichia coli infection;Phagosome	Acetylation;Completeproteome;Cytoplasm;Cytoskeleton;Directproteinsequencing;GTP-binding;Isopeptidebond;Methylation;Microtubule;Nitration;Nucleotide-binding;Phosphoprotein;Referenceproteome;Ublconjugation	Tubulin;Tubulin_C	Alpha_tubulin;Tub_FtsZ_C;Tubulin;Tubulin/FtsZ_2-layer-sand-dom;Tubulin_C;Tubulin_CS;Tubulin_FtsZ_GTPase	23	3	0	59	12.9	0	50.151	0	110.63	11379000	89	P05213	P05213	Tubulin alpha-1B chain	Tuba1b	416
12.3679	11.5794	12.0456	10.6968	12.9326	14.8588	15.1345	16.3029	13.7948	15.1993	13.8592				+	Cluster -712	activated T cell proliferation;anatomical structure development;biological adhesion;biological regulation;cell activation;cell adhesion;cell chemotaxis;cell development;cell migration;cell motility;cell proliferation;cell surface receptor linked signaling pathway;cell-cell adhesion;cellular component movement;cellular developmental process;cellular extravasation;cellular process;cellular response…	binding;carbohydrate binding;cation binding;glycoprotein binding;glycosaminoglycan binding;heparan sulfate proteoglycan binding;heparin binding;ion binding;metal ion binding;opsonin binding;pattern binding;polysaccharide binding;protein binding;proteoglycan binding	cell part;cell surface;external side of plasma membrane;extracellular membrane-bounded organelle;extracellular organelle;extracellular region part;extracellular vesicular exosome;integral to membrane;integrin complex;intracellular membrane-bounded organelle;intracellular organelle;intracellular part;intrinsic to membrane;macromolecular complex;membrane part;membrane-bounded organelle;membrane-bou…		Alternativesplicing;Calcium;Celladhesion;Completeproteome;Directproteinsequencing;Disulfidebond;Glycoprotein;Integrin;Membrane;Metal-binding;Receptor;Referenceproteome;Repeat;Signal;Transmembrane;Transmembranehelix	FG-GAP;Integrin_alpha;Integrin_alpha2;VWA	FG-GAP;Int_alpha_beta-p;Integrin_alpha;Integrin_alpha_C_CS;Integrin_alpha-2;VWF_A	13	13	13	15.7	15.7	15.7	127.48	0	62.111	787610	26	P05555	P05555	Integrin alpha-M	Itgam	419
15.4637	14.8408	14.5277	14.86	14.7125	16.8677	16.8144	17.004	16.5471	17.0232	16.9163				+	Cluster -712	anatomical structure development;anatomical structure morphogenesis;biological regulation;cardiac muscle contraction;cardiac muscle tissue morphogenesis;developmental process;multicellular organismal process;muscle contraction;muscle system process;muscle tissue development;muscle tissue morphogenesis;regulation of biological process;regulation of biological quality;regulation of heart contractio…	actin binding;actin monomer binding;binding;calcium ion binding;catalytic activity;cation binding;cytoskeletal protein binding;hydrolase activity;hydrolase activity, acting on acid anhydrides;hydrolase activity, acting on acid anhydrides, in phosphorus-containing anhydrides;ion binding;metal ion binding;motor activity;nucleoside-triphosphatase activity;protein binding;pyrophosphatase activity	A band;cell part;contractile fiber;contractile fiber part;cytoplasmic part;cytoskeletal part;I band;intracellular non-membrane-bounded organelle;intracellular organelle;intracellular organelle part;intracellular part;macromolecular complex;myofibril;myosin complex;non-membrane-bounded organelle;organelle;organelle part;protein complex	Cardiac muscle contraction;Dilated cardiomyopathy;Hypertrophic cardiomyopathy (HCM)	Acetylation;Alternativesplicing;Completeproteome;Methylation;Motorprotein;Muscleprotein;Myosin;Referenceproteome;Repeat	EF-hand_6	EF_hand_dom;EF-hand-dom_pair	2	2	2	8.5	8.5	8.5	20.594	0	14.807	3023200	98	P05977;P09542	P05977	Myosin light chain 1/3, skeletal muscle isoform;Myosin light chain 3	Myl1;Myl3	420
20.6626	20.5492	20.4941	20.7553	20.5197	20.7569	20.8922	20.9664	20.8512	21.1255	20.7565						biosynthetic process;carbohydrate metabolic process;carboxylic acid biosynthetic process;carboxylic acid metabolic process;cell communication;cellular biosynthetic process;cellular ketone metabolic process;cellular metabolic process;cellular process;cellular response to external stimulus;cellular response to extracellular stimulus;cellular response to stimulus;lactate biosynthetic process;lactate…	catalytic activity;lactate dehydrogenase activity;L-lactate dehydrogenase activity;oxidoreductase activity;oxidoreductase activity, acting on CH-OH group of donors;oxidoreductase activity, acting on the CH-OH group of donors, NAD or NADP as acceptor	cell part;cell projection part;cytoplasmic part;cytosol;extracellular membrane-bounded organelle;extracellular organelle;extracellular region part;extracellular vesicular exosome;flagellar fibrous sheath;flagellum part;intracellular membrane-bounded organelle;intracellular organelle;intracellular organelle part;intracellular part;membrane;membrane-bounded organelle;membrane-bounded vesicle;microt…	Cysteine and methionine metabolism;Glycolysis / Gluconeogenesis;Propanoate metabolism;Pyruvate metabolism	Acetylation;Completeproteome;Cytoplasm;Directproteinsequencing;NAD;Oxidoreductase;Phosphoprotein;Referenceproteome;Ublconjugation	Ldh_1_C;Ldh_1_N	Lactate/malate_DH_C;Lactate/malate_DH_N;Lactate_DH/Glyco_Ohase_4_C;L-lactate/malate_DH;L-lactate_DH;L-lactate_DH_AS;NAD(P)-bd_dom	23	23	22	65.1	65.1	61.4	36.498	0	313.88	373600000	898	P06151;P00342	P06151	L-lactate dehydrogenase A chain	Ldha	421
15.5912	15.2996	14.6463	14.7635	15.8865	17.0349	16.502	16.6375	15.9855	16.8955	16.0934							antigen binding;binding			3D-structure;Completeproteome;Directproteinsequencing;Disulfidebond;Glycoprotein;Immunoglobulindomain;ImmunoglobulinVregion;Referenceproteome	V-set	Ig_V-set;Ig-like_dom;Ig-like_fold	6	6	5	72	72	66.1	12.934	0	94.104	6224100	95	P06330;P01757;P01756	P06330	Ig heavy chain V region AC38 205.12;Ig heavy chain V region J558;Ig heavy chain V region MOPC 104E		422
15.3886	15.456	15.5446	15.4823	15.3134	16.966	16.8332	18.005	16.9588	17.0152	16.8375				+	Cluster -712	alcohol metabolic process;amine metabolic process;anatomical structure morphogenesis;biological adhesion;biological regulation;biosynthetic process;catabolic process;cell adhesion;cell part morphogenesis;cell projection morphogenesis;cell projection organization;cell-cell adhesion;cellular amine metabolic process;cellular biogenic amine metabolic process;cellular catabolic process;cellular compon…	alcohol binding;amine binding;antioxidant activity;binding;cation binding;cholesterol binding;cholesterol transporter activity;copper ion binding;enzyme activator activity;enzyme regulator activity;identical protein binding;ion binding;lipid binding;lipid transporter activity;metal ion binding;phosphatidylcholine binding;phosphatidylcholine-sterol O-acyltransferase activator activity;phospholipid…	blood microparticle;cell part;cell surface;chylomicron;cytoplasmic part;cytosol;extracellular membrane-bounded organelle;extracellular organelle;extracellular region;extracellular region part;extracellular space;extracellular vesicular exosome;high-density lipoprotein particle;intracellular part;macromolecular complex;membrane-bounded organelle;membrane-bounded vesicle;organelle;plasma lipoprotei…	Fat digestion and absorption;Vitamin digestion and absorption	Chylomicron;Completeproteome;Directproteinsequencing;HDL;Lipidtransport;Polymorphism;Referenceproteome;Repeat;Secreted;Signal;Transport	Apolipoprotein	ApoA_E	21	21	21	59.2	59.2	59.2	45.029	0	118.76	18916000	448	P06728;CON__Q32PJ2	P06728	Apolipoprotein A-IV	Apoa4	426
17.9487	17.9557	17.96	17.9426	17.817	18.1794	18.3861	18.3492	18.133	18.2411	18.202						alcohol biosynthetic process;alcohol catabolic process;alcohol metabolic process;anatomical structure formation involved in morphogenesis;angiogenesis;biological regulation;biosynthetic process;carbohydrate biosynthetic process;carbohydrate catabolic process;carbohydrate homeostasis;carbohydrate metabolic process;catabolic process;cellular biosynthetic process;cellular carbohydrate biosynthetic p…	catalytic activity;glucose-6-phosphate isomerase activity;intramolecular oxidoreductase activity;intramolecular oxidoreductase activity, interconverting aldoses and ketoses;isomerase activity	cell part;cell projection membrane;cell projection part;cilium membrane;cilium part;cytoplasm;extracellular membrane-bounded organelle;extracellular organelle;extracellular region part;extracellular space;extracellular vesicular exosome;intracellular organelle part;intracellular part;membrane;membrane part;membrane-bounded organelle;membrane-bounded vesicle;myelin sheath;nuclear part;nucleoplasm;…	Amino sugar and nucleotide sugar metabolism;Glycolysis / Gluconeogenesis;Pentose phosphate pathway;Starch and sucrose metabolism	3D-structure;Acetylation;Angiogenesis;Completeproteome;Cytokine;Cytoplasm;Directproteinsequencing;Gluconeogenesis;Glycolysis;Growthfactor;Isomerase;Phosphoprotein;Referenceproteome;Secreted;Ublconjugation	PGI	G6P_Isomerase;G6P_Isomerase_C;Phosphoglucose_isomerase_CS	23	23	23	50.4	50.4	50.4	62.766	0	323.31	59314000	688	P06745;CON__Q3ZBD7	P06745	Glucose-6-phosphate isomerase	Gpi	427
15.8844	15.7061	15.8312	15.8469	15.9741	17.4469	17.2918	17.353	17.9419	17.3991	17.6212				+	Cluster -712	aging;anatomical structure development;anatomical structure morphogenesis;autophagic cell death;biological regulation;cell communication;cell death;cell differentiation;cellular developmental process;cellular process;cellular process involved in reproduction;cellular response to external stimulus;cellular response to extracellular stimulus;cellular response to nutrient levels;cellular response to…	aminopeptidase activity;binding;carboxypeptidase activity;catalytic activity;cysteine-type carboxypeptidase activity;cysteine-type endopeptidase activity;cysteine-type exopeptidase activity;cysteine-type peptidase activity;endopeptidase activity;exopeptidase activity;histone binding;hydrolase activity;peptidase activity;peptidase activity, acting on L-amino acid peptides;peptide binding;protein b…	apical part of cell;cell part;cell projection;cytoplasm;cytoplasmic membrane-bounded vesicle;cytoplasmic part;cytoplasmic vesicle;external side of plasma membrane;extracellular membrane-bounded organelle;extracellular organelle;extracellular region part;extracellular space;extracellular vesicular exosome;intracellular membrane-bounded organelle;intracellular non-membrane-bounded organelle;intrace…	Antigen processing and presentation;Lysosome;Phagosome;Rheumatoid arthritis	3D-structure;Completeproteome;Directproteinsequencing;Disulfidebond;Glycoprotein;Hydrolase;Lysosome;Protease;Referenceproteome;Signal;Thiolprotease;Zymogen	Inhibitor_I29;Peptidase_C1	Pept_asp_AS;Pept_cys_AS;Pept_his_AS;Peptidase_C1A;Peptidase_C1A_C;Prot_inhib_I29	8	8	8	32.3	32.3	32.3	37.547	0	91.603	7658400	187	P06797;Q9JI81	P06797	Cathepsin L1;Cathepsin L1 heavy chain;Cathepsin L1 light chain	Ctsl	428
10.0242	12.8466	12.0272	12.9069	11.6374	16.1441	16.1322	15.8222	16.0352	16.0902	15.7294				+	Cluster -712	activation of immune response;activation of MAPK activity;anatomical structure development;antigen receptor-mediated signaling pathway;B cell activation;B cell differentiation;B cell proliferation;B cell receptor signaling pathway;biological adhesion;biological regulation;biosynthetic process;bone marrow development;calcium ion homeostasis;calcium ion transport;calcium ion transport into cytosol;…	binding;carbohydrate binding;catalytic activity;enzyme binding;glycoprotein binding;glycosaminoglycan binding;heparan sulfate proteoglycan binding;heparin binding;hydrolase activity;hydrolase activity, acting on ester bonds;kinase binding;pattern binding;phosphatase activity;phosphoprotein phosphatase activity;phosphoric ester hydrolase activity;polysaccharide binding;protein binding;protein kina…	adherens junction;anchoring junction;cell junction;cell part;cell periphery;cell-substrate adherens junction;cell-substrate junction;external side of plasma membrane;extracellular membrane-bounded organelle;extracellular organelle;extracellular region part;extracellular vesicular exosome;focal adhesion;integral to membrane;integral to plasma membrane;intrinsic to membrane;intrinsic to plasma memb…		Alternativesplicing;Completeproteome;Directproteinsequencing;Glycoprotein;Hydrolase;Membrane;Phosphoprotein;Proteinphosphatase;Referenceproteome;Repeat;Signal;Transmembrane;Transmembranehelix	CD45;PTP_N;Y_phosphatase	FN3_dom;Ig-like_fold;Prot-tyrosine_phosphatase-like;PTP_recept_N;Ptprc;Tyr/Dual-sp_Pase;Tyr_Pase_AS;Tyr_Pase_rcpt/non-rcpt	14	14	14	11	11	11	144.84	0	39.043	2139000	59	P06800	P06800	Receptor-type tyrosine-protein phosphatase C	Ptprc	429
[truncated: 2,523 more rows]

## Sheet: Tab2
Entry	Reviewed	Entry Name	Protein names	Gene Names	Organism	Length
A1Z198	reviewed	NL1B2_MOUSE	NACHT, LRR and PYD domains-containing protein 1b allele 2 (EC 3.4.-.-) [Cleaved into: NACHT, LRR and PYD domains-containing protein 1b, C-terminus (Nlrp1b1-CT); NACHT, LRR and PYD domains-containing protein 1b, N-terminus (Nlrp1b1-NT)]	Nlrp1b Nalp1b	Mus musculus (Mouse)	1177
O08677	reviewed	KNG1_MOUSE	Kininogen-1 [Cleaved into: Kininogen-1 heavy chain; Bradykinin; Kininogen-1 light chain]	Kng1 Kng	Mus musculus (Mouse)	661
O08707	reviewed	ACKR2_MOUSE	Atypical chemokine receptor 2 (C-C chemokine receptor D6) (Chemokine-binding protein 2) (Chemokine-binding protein D6)	Ackr2 Ccbp2 D6	Mus musculus (Mouse)	378
[truncated: 188 more rows]

## Sheet: Tab3
Upregulated in WT livers
Entry	Reviewed	Entry Name	Protein names	Gene Names	Organism	Length	Lal_WT24	Lal_WT25	Lal_WT26	Lal_WT27	Lal_WT28	Lal_-/-29	Lal_-/-30	Lal_-/-31	Lal_-/-32	Lal_-/-33	Lal_-/-34	C: matrix68	C: Cluster	T: Protein IDs
[truncated: 18 more rows]

## Sheet: Tab4
Entry	Reviewed	Entry Name	Protein names	Gene Names	Organism	Length
[truncated: 718 more rows]

[truncated: 5 more sheets: Tab5, Tab6, Tab7, Tab8, Tab9]
